# Supplementary material for: Putting hornets on the genomic map
Source: Sci Rep. 2023 Apr 21;13:6232. doi: 10.1038/s41598-023-31932-x (PMC10121689; doi:10.1038/s41598-023-31932-x)
Supplement: Supplementary file 1 — Supplementary Information 1. [file 41598_2023_31932_MOESM1_ESM.xlsx]

## Sheet: README
Supplementary information
Tab	Title of Supplementary Tables	Description of Supplementary Tables
ST1	Insect Genomes on NCBI, with a wasp focus	List of genomes available on NCBI, and a detailed list of references for the wasps genomes
ST2	Vespa sample descriptions	Details of the samples sequenced, their caste, location, colony ID, and what they were used for.
ST3	Annotations Details for Vespa crabro and Vespa velutina	Details of annotation processes: EVM consensus input (gene predictions, weights, sources of evidence), annotation statistics, functional annotation features, InterProScan signatures, gene ontology summary, number of transposon proteins. Table ST3 contains 9 parts, labelled from A to I.
ST4	Vespa genomes statistics	Qualitative details of assemblies and annotations, BUSCO scores, OrthoFinder summary results.
ST5	Vespa genomes synteny comparison statistics	Proportions of contigs that map to another Vespa assembly. Minimap results.
ST6	Descriptions of dNdS analyses	List of PAML tests, with details of input and associated results. This table is a summary of ST5-ST20.
ST7	Vespa gene family expansion statistics	Number of gene duplications events for species branches for eight wasps, one bee, one ant. Results from OrthoFinder.
ST8	Biological descriptions of orthogroups in duplicated gene events (BLAST)	List of 385 and 311 orthogroups, for V. crabro and V. mandarinia respectively; their Apis mellifera protein match and biological description from BLAST
ST9	Vespa crabro dnds result for branch model	Results of Branch model with Vespa crabro in foreground; Detail of PAML config file; PAML results for each orthogroup (including adjusted P value).
ST10	Vespula germanica dnds result for branch model	Results of Branch model with Vespula germanica in foreground; Detail of PAML config file; PAML results for each orthogroup (including adjusted P value).
ST11	Vespa mandarinia dnds result for branch model	Results of Branch model with Vespa mandarinia in foreground; Detail of PAML config file; PAML results for each orthogroup (including adjusted P value).
ST12	Vespula pensylvanica dnds result for branch model	Results of Branch model with Vespula pensylvanica in foreground; Detail of PAML config file; PAML results for each orthogroup (including adjusted P value).
ST13	Vespa velutina dnds result for branch model	Results of Branch model with Vespa velutina in foreground; Detail of PAML config file; PAML results for each orthogroup (including adjusted P value).
ST14	Vespula vulgaris dnds result for branch model	Results of Branch model with Vespula vulgaris in foreground; Detail of PAML config file; PAML results for each orthogroup (including adjusted P value).
ST15	Vespa clade dnds result for branch model	Results of Branch model with Vespa clade in foreground; Detail of PAML config file; PAML results for each orthogroup (including adjusted P value).
ST16	Vespula clade dnds result for branch model	Results of Branch model with Vespula clade in foreground; Detail of PAML config file; PAML results for each orthogroup (including adjusted P value).
ST17	Vespa crabro dnds result for branch-site model	Results of Branch-site model with Vespa crabro in foreground; Detail of PAML config file; PAML results for each orthogroup (including adjusted P value), BLAST results against Apis mellifera.
ST18	Vespula germanica dnds result for branch-site model	Results of Branch-site model with Vespula germanica in foreground; Detail of PAML config file; PAML results for each orthogroup (including adjusted P value), BLAST results against Apis mellifera.
ST19	Vespa mandarinia dnds result for branch-site model	Results of Branch-site model with Vespa mandarinia in foreground; Detail of PAML config file; PAML results for each orthogroup (including adjusted P value), BLAST results against Apis mellifera.
ST20	Vespula pensylvanica dnds result for branch-site model	Results of Branch-site model with Vespula pensylvanica in foreground; Detail of PAML config file; PAML results for each orthogroup (including adjusted P value), BLAST results against Apis mellifera.
ST21	Vespa velutina dnds result for branch-site model	Results of Branch-site model with Vespa velutina in foreground; Detail of PAML config file; PAML results for each orthogroup (including adjusted P value), BLAST results against Apis mellifera.
ST22	Vespula vulgaris dnds result for branch-site model	Results of Branch-site model with Vespula vulgaris in foreground; Detail of PAML config file; PAML results for each orthogroup (including adjusted P value), BLAST results against Apis mellifera.
ST23	Vespa clade dnds result for branch-site model	Results of Branch-site model with Vespa clade in foreground; Detail of PAML config file; PAML results for each orthogroup (including adjusted P value), BLAST results against Apis mellifera.
ST24	Vespula clade dnds result for branch-site model	Results of Branch-site model with Vespula clade in foreground; Detail of PAML config file; PAML results for each orthogroup (including adjusted P value), BLAST results against Apis mellifera.
ST25	Vespa crabro GO term enrichment of branch-site model dnds genes	List of Gene Ontology Terms associated with genes under positive selection. TopGO results.
ST26	Vespula germanica GO term enrichment of branch-site model dnds genes	List of Gene Ontology Terms associated with genes under positive selection. TopGO results.
ST27	Vespa mandarinia GO term enrichment of branch-site model dnds genes	List of Gene Ontology Terms associated with genes under positive selection. TopGO results.
ST28	Vespula pensylvanica GO term enrichment of branch-site model dnds genes	List of Gene Ontology Terms associated with genes under positive selection. TopGO results.
ST29	Vespa velutina GO term enrichment of branch-site model dnds genes	List of Gene Ontology Terms associated with genes under positive selection. TopGO results.
ST30	Vespula vulgaris GO term enrichment of branch-site model dnds genes	List of Gene Ontology Terms associated with genes under positive selection. TopGO results.
ST31	Vespa crabro differentially expressed genes biological definitions	Blast results of 77 downregulated and 65 upregulated Vespa crabro genes against Apis mellifera
ST32	Vespa crabro differentially expressed genes GO Term enrichment	List of Gene Ontology Terms associated with differentially expressed genes. TopGO results.

## Sheet: ST1
	Table ST1: Insect Genomes on NCBI, with a wasp focus
	Number of Insect Genomes available on NCBI at time to writing (Table A) and details of the Wasp Genomes (Table B)
	A: Reference Genome Count on NCBI				B: Details of Wasp Genome References on NCBI
	Family	NCBI reference genome count	Percentage		Family	Subfamily	Genus species	Genome ID	Assembly name
	Vespidae	17	10.7595		Vespidae	Eumeninae	Ancistrocerus nigricornis	106036	iyAncNigr1.1
	Formicidae	58	36.7089		Vespidae	Vespinae	Dolichovespula media	104693	iyDolMedi1.1
	Apoidea	83	52.5316		Vespidae	Vespinae	Dolichovespula saxonica	104700	iyDolSaxo1.1
		158			Vespidae	Vespinae	Dolichovespula sylvestris	108418	iyDolSylv1.2
					Vespidae	Polistinae	Mischocyttarus mexicanus	115150	ASM2367884v1
					Vespidae	Polistinae	Polistes canadensis	16494	ASM131383v1
					Vespidae	Polistinae	Polistes dominula	42066	Pdom r1.2
					Vespidae	Polistinae	Polistes dorsalis	87283	CU_Pdor_10
					Vespidae	Polistinae	Polistes exclamans	115151	ASM2367886v1
					Vespidae	Polistinae	Polistes fuscatus	87282	CU_Pfus_HIC
					Vespidae	Polistinae	Polistes metricus	87281	CU_Pmet_PB
					Vespidae	Vespinae	Vespa crabro	104453	iyVesCrab1.2
					Vespidae	Vespinae	Vespa mandarinia	38377	V.mandarinia_Nanaimo_p1.0
					Vespidae	Vespinae	Vespa velutina	55530	iVesVel2.1
					Vespidae	Vespinae	Vespula germanica	94484	iyVesGerm1.1
					Vespidae	Vespinae	Vespula pensylvanica	94483	ASM1446617v1
					Vespidae	Vespinae	Vespula vulgaris	94485	iyVesVulg1.1

## Sheet: ST2
	Table ST2: Vespa Sample Descriptions
	Name	Species	Phenotype	Sampling locations	Sampling Date	Sample description	Sequencing	Raw reads (number of reads)	Number of reads	Accession Number of Associated Assembly
	Male2 and WorkerHead2	Vespa velutina	Adult Male and Adult Female	Ventimiglia, Italy	2017	Pool of Whole body and Head	Genome	ERX5970073	161602434	ERS3567203
	Male2 and WorkerHead2	Vespa velutina	Adult Male and Adult Female	Ventimiglia, Italy	2017	Pool of Whole body and Head	Genome	ERX5970061	165185139
	Male2 and WorkerHead2	Vespa velutina	Adult Male and Adult Female	Ventimiglia, Italy	2017	Pool of Whole body and Head	Genome	ERX3341694	107,397,298
	Male2 and WorkerHead2	Vespa velutina	Adult Male and Adult Female	Ventimiglia, Italy	2017	Pool of Whole body and Head	Genome	ERX3341693	113,057,795
	Male2 and WorkerHead2	Vespa velutina	Adult Male and Adult Female	Ventimiglia, Italy	2017	Pool of Whole body and Head	Genome	ERX3341692	92485542
	Male2 and WorkerHead2	Vespa velutina	Adult Male and Adult Female	Ventimiglia, Italy	2017	Pool of Whole body and Head	Genome	ERX3341691	96672087
	Male2 and WorkerHead2	Vespa velutina	Adult Male and Adult Female	Ventimiglia, Italy	2017	Pool of Whole body and Head	Genome	ERX3338875	1089270
	Male2 and WorkerHead2	Vespa velutina	Adult Male and Adult Female	Ventimiglia, Italy	2017	Pool of Whole body and Head	Genome	ERX3338873	1090163
	Male2 and WorkerHead2	Vespa velutina	Adult Male and Adult Female	Ventimiglia, Italy	2017	Pool of Whole body and Head	Genome	ERX3338871	1,048,237
	M1 and M3	Vespa crabro	Adult Males	Wimbledon Commons, England	2017	Pool of male brains and body	Genome	SRR11213734	9728676	JAITYU000000000
	M1 and M3	Vespa crabro	Adult Males	Wimbledon Commons, England	2017	Pool of male brains and body	Genome	SRR11213735	50325130
	M1 and M3	Vespa crabro	Adult Males	Wimbledon Commons, England	2017	Pool of male brains and body	Genome	SRR11213736	67395904
	Gyne1	Vespa crabro	Adult Gyne	Wimbledon; RHS; Gloucester; Blaise Castle, England	2017	Pool of 4 individual brains	Transcriptome	SRX9350949	23009639	NA
	Gyne2	Vespa crabro	Adult Gyne	Wimbledon; RHS; Gloucester; Blaise Castle, England	2017	Pool of 4 individual brains	Transcriptome	SRX9350950	24991427
	Gyne3	Vespa crabro	Adult Gyne	Wimbledon; RHS; Gloucester; Blaise Castle, England	2017	Pool of 4 individual brains	Transcriptome	SRX9350951	22766319
	Gyne4	Vespa crabro	Adult Gyne	Wimbledon; RHS; Gloucester; Blaise Castle, England	2017	Pool of 4 individual brains	Transcriptome	SRX9350952	26104499
	Gyne5	Vespa crabro	Adult Gyne	Wimbledon; RHS; Gloucester; Blaise Castle, England	2017	Pool of 4 individual brains	Transcriptome	SRX9350953	25,725,284
	Worker1	Vespa crabro	Adult Worker	Wimbledon; RHS; Gloucester; Blaise Castle, England	2017	Pool of 4 individual brains	Transcriptome	SRX9350956	26646023
	Worker5	Vespa crabro	Adult Worker	Wimbledon; RHS; Gloucester; Blaise Castle, England	2017	Pool of 4 individual brains	Transcriptome	SRX9350958	27225375
	Worker6	Vespa crabro	Adult Worker	RHS; Gloucester; Blaise Castle, England	2017	Pool of 3 individual brains	Transcriptome	SRX9350959	28293264
	Worker7	Vespa crabro	Adult Worker	RHS; Gloucester; Blaise Castle, England	2017	Pool of 3 individual brains	Transcriptome	SRX9350960	22959684
	Vvel_Q	Vespa velutina	Adult queen	Villenave D'Ornon, France	2017	One whole body queen	Transcriptome	SRR22217222	21747279
	Vvel_G4	Vespa velutina	Adult Gyne	Villenave D'Ornon; Vayres, France	2017	Pool of 5 individual gynes	Transcriptome	SRR22217221	20010512

## Sheet: ST3
	Table ST3: Annotations Details for Vespa crabro and Vespa velutina
	We annotated both genomes with various tools, and present: accuracy of gene predictions (Table ST3 A), weights used for EVM consensus (Table ST3 B), sources of evidence for EVM consensus (Table ST3 C), annotation statistics from EVM consensus (Table ST3 D), functional annotation features (Table ST3 E), number of protein InterProScan signatures (Table ST3 F), gene ontology summary (Table ST3 G), n…
	Table ST3 A. Accuracy of gene prediction on a V. crabro “artificial scaffold” consisting of 492 concatenated V. crabro test sequences (with approximately 800 nucleotides of sequence between each of the gene models) using the ab initio programs geneid, augustus, glimmerHMM and geneMark-ES and SNAP with V. crabro parameter files that were built for each program given the same train-set of 1,516 gen…
		Vespa crabro						Vespa velutina
	Program/param	SN	SP	SNe	SPe	SNg	SPg	SN	SP	SNe	SPe	SNg	SPg
	EVM (v10 weights)	0.98	0.95	0.9	0.84	0.56	0.55	0.98	0.95	0.9	0.84	0.47	0.43
	Augustus+hints	0.94	0.92	0.81	0.75	0.35	0.31	0.93	0.94	0.79	0.76	0.27	0.22
	Geneid+intron	0.96	0.94	0.87	0.8	0.41	0.38	0.91	0.95	0.83	0.8	0.32	0.3
	Geneid	0.96	0.94	0.8	0.78	0.28	0.28	0.95	0.92	0.78	0.77	0.22	0.2
	Augustus	0.93	0.93	0.77	0.78	0.27	0.31	0.92	0.92	0.78	0.79	0.22	0.22
	GeneMark-ET	0.98	0.9	0.82	0.73	0.27	0.28	0.97	0.87	0.8	0.69	0.24	0.18
	GlimmerHMM	0.91	0.74	0.54	0.24	0.18	0.1	0.96	0.92	0.78	0.73	0.23	0.16
	GeneMark-ES	0.97	0.92	0.81	0.75	0.25	0.27	0.96	0.89	0.79	0.69	0.19	0.17
	SNAP	0.92	0.81	0.69	0.44	0.1	0.03	0.93	0.76	0.71	0.39	0.09	0.02
	Table ST3 B. Weights used by EVM to create a consensus CDS model for V. crabro and V. velutina (SPLAN2 against N. vitripennis Uniprot proteins (SPALN_uniprot-proteome%3AUP000002358); SPLAN2 against invertebrate swissprot proteins (uniprot_sprot_inv): SPALN2 against "wasp" NCBI Model refseq proteins (SPALN2 wasp.ncbi.prot); exonerate uniprot_sprot_inv: exonerate against invertebrate swissprot prot…
	Type	Source	Vespa crabro Weight	Vespa velutina Weight
	ABINITIO_PREDICTION	Augustus	1.5	1.5
	ABINITIO_PREDICTION	AugustusHints	1.5	1.5
	ABINITIO_PREDICTION	GlimmerHMM	0.25	1
	ABINITIO_PREDICTION	GeneMark-ES	1.5	1
	ABINITIO_PREDICTION	geneid	1.5	1.5
	ABINITIO_PREDICTION	geneid+introns	2	2
	ABINITIO_PREDICTION	GeneMark-ET	1.5	1
	ABINITIO_PREDICTION	SNAP	0.5	0.25
	OTHER_PREDICTION	transdecoder	4	4
	PROTEIN	SPALN2 uniprot_sprot_inv	2	3
	PROTEIN	SPALN2 wasp.ncbi.prot	4	4
	PROTEIN	exonerate uniprot_sprot_inv	2	3
	PROTEIN	SPALN_uniprot-proteome%3AUP000002358	3	4
	TRANSCRIPT	PASA	10	10
	Table ST3 C. Breakdown of the types of evidence used to build the 16,486 gene-models EVM consensus set for V. crabro and the 12928 gene-models EVM consensus set for V. velutina
	For V. crabro, more than 67.6% of the gene models were built using external evidence (from protein and/or transcript data) and an additional 11% of the gene models were built from ab initio data that used at least three sources of evidence (i.e. three different programs).
	For V. velutina, more than 80% of the gene models were built using external evidence (from protein and/or transcript data) and an additional 9.3% of the gene models were built from ab initio data that used at least three sources of evidence (i.e. three different programs).
	Type of source of evidence	Number of consensus gene models supported by the type of source of evidence (% of total number of EVM reference gene models supported)
		Vespa crabro	Vespa velutina
	PASA transcript alignments	10040 (60.8965%)	9963(75.4716%)
	Protein alignments	9821 (59.5681%)	6655(50.4128%)
	Protein OR PASA alignments	11060 (67.0832%)	10188(77.176%)
	Protein OR pasa OR transdecoder	11151 (67.6351%)	10680(80.903%)
	Protein AND PASA alignments	8801 (53.3815%)	6430(48.7084%)
	only ab initio evidence (more than 2 sources)	3311 (20.0825%)	1847(13.9914%)
	only ab initio evidence (more than 3 sources)	1817 (11.0208%)	1227(9.29475%)
	only ab initio evidence (more than 4 sources)	812 (4.92509%)	759(5.74956%)
	SingleEXON genes	2585 (15.679%)	1704(12.9081%)
	singleEXON (supported by at least 2 sources of ab initio data )	1058 (40.9284% of single exon genes)	891 (52.2887% of single exon genes)
	singleEXON(supported by at least 2 sources of ab initio data or protein/PASA/transdecoder data )	1207 (46.6925% of single exon genes)	1130 (66.3146% of single exon genes)
	Table ST3 D. Statistics for the EVM-generated protein-coding annotation reference set for V. crabro and V. velutina.
	Annotation version	V. crabro 1a	V. velutina 1a
	Genome length (Mbases)	211.314	193.995
	number of scaffolds	30304	43
	scaffolds containing annotations	5253	39
	Number of protein-coding genes	16409	12928
	Gene density (genes/Kbase)	0.078	0.067
	Number of protein-coding transcripts	21285	20107
	Transcripts/gene (range) (% genes with more than 1 transcript)	1.297 (SD 1.493) (1 – 91) (12.21%)	1.56 (SD 2.02) (1 – 74) (20.30%)
	Number of transcripts with UTRs	10146	12118
	Number of proteins	19597	17334
	Number of complete proteins (%)	15,368 (78.42%)	17,116 (98.74%)
	Number/(%) proteins with similarity to sequences in the NCBI NR database (E=10-2; min. identity=25%)	15,422 (78.7%)	15,128 (87.27%)
	Avg. length of proteins	432.323 SD 509.468	565.989 (SD 671.41)
	Avg. length of full-length proteins	489.517 SD 526.77	568.245 (SD 670.447)
	Number of partial proteins (not starting with "M")	2655 (13.55%)	115 (0.66%)
	Avg. length of partial proteins (not starting with "M")	202.917 SD 317.641	176.896 (SD 270.392)
	Number of partial proteins (no terminal STOP codon)	2367 (12.08%)	142 (0.82%)
	Avg. length of partial proteins (no terminal STOP codon)	223.783 SD 399.911	484.19 (SD 846.557)
	Number of partial proteins (not starting with an M -and- no terminal STOP codon)	793 (4.05%)	39 (0.22%)
	Avg. length of partial proteins (not starting with an M -and- no terminal STOP codon)	150.187 SD 261.194	110.564 (SD 63.4988)
	Number of partial proteins (not starting with an M -or- no terminal STOP codon)	4229 (21.58%)	218 (1.26%)
	Avg. length of partial proteins (not starting with an M -or- no terminal STOP codon)	224.483 SD 373.257	388.927 (SD 721.406)
	Number of protein-coding exons	114539	139244
	Number of introns	93293	119230
	Number of UTRs (spliced)	23655	31676
	Number of single-exon genes	3008	1829
	Number of multi-exonic transcripts (genes)	18,277 (13,401)	18,278 (11,099)
	Exons/transcript (range) (excludes single-exon genes)	6.10 SD 5.41 (2 – 179)	7.52 SD 5.887 (2 – 176)
	Introns/transcript (range)	5.10 SD 5.41 (1 – 178)	6.52 SD 5.887 (1 – 175)
	“spliced” UTRs/transcript (range)	2.33 SD 0.96 (1 - 10)	2.61396 SD 0.927301 (1 - 7)
	Avg. length of introns (range)	641.706 SD 2640.1 (21 - 138002)	976.593 SD 3679.03 (13 - 49757)
	Avg. length of mono-exonic genes	451.57 SD 641.33	715.24 (SD 858.67)
	Avg. length of exons (excludes mono-exonic genes)	241.35 SD 341.65	240.64 (SD 370.39)
	Avg. length of CDS (range)	1,328.38 SD 1,525.25 (110 – 54,444)	1,709.67 SD 1,933.34 (132 – 54,606)
	Avg. length of UTRs (range)	439.656 SD 733.038 (1 – 11,805)	436.243 SD 715.146 (1 – 15,407)
	Avg. length of primary transcripts	4,141.48 SD 8,724.43	7,501.44 (SD 14,245.2)
	G+C content exonic (includes mono-exonic genes)	37.6977% SD 8.30603%	39.4519% (SD 7.03255%)
	G+C content intronic	20.5635% SD 8.31415%	22.8908% (SD 7.86592%)
	G+C content UTRs	28.492% SD 12.7106%	31.3966% (SD 11.4506%)
	Table ST3 E: Vespa genomes functional annotation features
		Vespa crabro		Vespa velutina
		genes	proteins	genes	proteins
	Total number	16409	19597	12928	17334
	Annotated	14,527(88.53%)	17,677 (90.2%)	12380 (95.76%)	16779 (96.8%)
	InterPro signatures	14,285 (87.05%)	17,411 (88.84%)	11649 (90.11%)	16003 (92.32 %)
	With functional description (DE) association (blast_annotator/InterPro)	12,118 (73.85%)	15,267 (77.9%)	n/a	n/a
	With functional description (DE) association (BLAST/KEGG/PANNZER2)	n/a	n/a	10698 (82.75%)	15079 (87.00%)
	With GO terms association (blast_annotator/PANNZER2/InterPro)	10,009 (61%)	12,853 (65.59%)	9953 (76.99%)	14198 (81.90%)
	Conserved domains signatures	9,209 (56.12%)	11,786 (60.14%)	8461 (65.48%)	12079 (69.68%)
	Conserved features signatures	4,354 (26.53%)	5,718 (29.17%)	4812 (37.22%)	7193 (41.50%)
	TargetP signatures	n/a	n/a	4924 (38.10%)	6222 (35.89%)
	SignalP signatures	1,110 (6.76%)	1,238 (6.31%)	1159 (8.97%)	1421 (8.20 %)
	ST3 F. Number of protein signatures identified by InterProScan for each of the InterPro member databases
	InterPro member database	Vespa crabro proteins	Vespa velutina proteins
	PANTHER	11324 (57.78%)	12927
	Pfam	10711 (62.24%)	12278
	SUPERFAMILY	9296 (47.44%)	9980
	Gene3D	9445 (48.20%)	10147
	Phobius	5487 (28.00%)	5261
	MobiDBLite	8605 (43.91%)	7766
	CDD	4865 (24.83%)	5780
	TMHMM	3935 (20.08%)	n/a
	ProSiteProfiles	5972 (30.47%)	6766
	SMART	5369 (27.40%)	6264
	Coils	5624 (28.70%)	4803
	ProSitePatterns	2890 (14.75%)	3599
	PRINTS	2308 (11.78%)	2676
	TIGRFAM	733 (3.74%)	872
	PIRSF	723 (3.69%)	842
	Hamap	286 (1.46%)	n/a
	ProDom	162 (0.83%)	n/a
	SignalP_GRAM_POSITIVE	n/a	741
	SignalP_EUK	n/a	872
	SignalP_GRAM_NEGATIVE	n/a	296
	SFLD	n/a	71
	ST3 G. Source of evidence used for GO terms association and number of proteins assigned by each of the sources and to the combined sources
	Source	Vespa crabro proteins	Vespa velutina proteins
	blast_annotator	10,502 (53.59%)	13865 (79.99%)
	InterPro	9,475 (48.35%)	10103 (58.28%)
	PANNZER2	10,613 (54.16%)	11908 (68.70%)
	KEGG	n/a	11668 (67.31%)
	Combined sources	12,853 (65.59%)	14198 (81.91%)
	ST3 H. Number of proteins, associated with each different GO term type using blast_annotator and (PANNZER2)
	Term type	Vespa crabro proteins	Vespa velutina proteins
	Molecular function	8390 (8747)	12796 (9636)
	Biological process	6909 (8407)	8053 (9411)
	Cellular component	6180 (8629)	8147 (10174)
	ST3 I. Number of proteins associated with transposon activity.
	Transposons annotated with	Vespa crabro proteins	Vespa velutina proteins
	PFAM domains	29	21
	GO terms (InterPro,PANNZER2,blast_annotator)	797 (447,525,611)	n/a
	GO terms (InterPro,PANNZER2,blast_annotator,KEGG)	n/a	717 (453;4;558;2)
	Blast/PANNZER2 functional description (DE)	1	1
	By three methods	0	n/a
	By two methods	2	7

## Sheet: ST4
	Table ST4: Genome statistics
	Taxonomy			Assembly details						BUSCO					Assembly references					Number of Orthogroups in a given shared ancestry (for ten focal species with 16,913 orthogroups in OrthoFinder N0.tsv)							Genome composition					Transposable Elements in Percentage of the Genome (RepeatModeler)
	Species	Reference	Family	Size (bp)	Contigs	N50	L50	GC%	# N’s per 100 kbp	Total Complete	Single-Copy	Duplicated	Fragmented	Missing	Accession	Assembly level	Assembly name	Submission date	Year	Absent in species	Species specific	Genus specific	Subfamily specific	Family specific	Ants and Wasps specific	Hymenoptera	Number of protein-coding genes	Gene density (genes/Kbase)	Number of protein-coding transcripts	Number of proteins	Transposon-repeat % of assembly	DNA	LINE	LTR	Other (Simple Repeat, RNA, etc)	PLE	Rolling Circle	Unclassified	Total
	Vespa crabro	This study	Vespidae	211313510	30304	34273	1021	32.19	15781.3	91.3	91.1	0.2	3.2	5.5	JAITYU000000000	Contig	VespaCra	TBC	2021	5990	69	339	2043	1647	1919	4906	16409	0.078	21285	19597	4.78	0.341587	0.624165	0.0930854	11.4467	5.90322	0.00996008	4.01745	22.4362
	Vespa velutina	This study	Vespidae	193994974	43	9190824	8	32.86	50.07	96.3	96.1	0.2	0.9	2.8	PRJEB46979	Chromosome	VespaVel	14/08/2021	2021	6840	51	339	1161	1659	1924	4939	12928	0.067	20107	17334	5.98	1.01314	1.515	0.331805	15.4928	0.189548	0	7.51722	26.0595
	Vespa mandarinia	(Childers et al. 2020)	Vespidae	247710421	268	2778186	26	30.55	0	96.4	96.1	0.3	0.9	2.7	GCF_014083535.2	Contig	V.mandarinia_Nanaimo_p1.0	2020-06-08	2020	10752	9	21	202	987	1224	3718	12089	0.048803	NA	27185	NA
	Vespula germanica	(Harrop et al. 2020)	Vespidae	205789424	37	9441317	8	35.13	3.02	96.4	96.1	0.3	0.9	2.7	GCA_905340365.1	Chromosome	iyVesGerm1.1	25/03/2021	2021	3063	18	3490	1840	1656	1954	4892
	Vespula pensylvanica	(Harrop et al. 2020)	Vespidae	179370016	222	8532720	8	34.39	248.06	96.4	96.1	0.3	0.8	2.8	GCA_014466175.1	Chromosome	ASM1446617v1	2020-09-09	2020	2682	7	3853	1952	1633	1917	4869
	Vespula vulgaris	(Harrop et al. 2020)	Vespidae	188204803	28	8749684	8	34.62	3.29	96.4	96.1	0.3	0.8	2.8	GCA_905475345.1	Chromosome	iyVesVulg1.1	15/04/2021	2021	4254	4	2984	1676	1577	1869	4558
	Polistes canadensis	(Patalano et al. 2015)	Vespidae	211202212	3836	521566	103	32.15	6688.93	95.4	95.1	0.3	1.3	3.3	GCA_001313835.1	Scaffold	ASM131383v1	13/10/2015	2015	9863	10	21	0	1379	1484	1468
	Polistes dominula	(Standage et al. 2016)	Vespidae	208026220	1483	1625592	37	30.77	3587.48	95.6	95.3	0.3	1.1	3.3	GCA_001465965.1	Scaffold	Pdom r1.2	14/12/2015	2015	10093	20	21	0	1306	1468	4005
	Polistes dorsalis	(Miller et al. 2020)	Vespidae	209288276	5129	5372633	13	32.54	2280.07	95.8	95.5	0.3	1.2	3	GCA_010416905.1	Scaffold	CU_Pdor_10	2020-11-02	2020	NA	NA	NA	NA	NA	NA	NA
	Polistes fuscatus	(Miller et al. 2020)	Vespidae	219116742	187	9116088	8	32.74	2024.57	95.5	95	0.5	1.4	3.1	GCA_010416935.1	Scaffold	CU_Pfus_HIC	2020-11-02	2020	NA	NA	NA	NA	NA	NA	NA
	Polistes metricus	(Miller et al. 2020)	Vespidae	219838961	216	1605847	14	32.35	492.46	96.1	95.7	0.4	1.1	2.8	GCA_010416925.1	Scaffold	CU_Pmet_PB	2020-11-02	2020	NA	NA	NA	NA	NA	NA	NA
	Apis mellifera	GCA_003254395.2	Apidae	225250884	177	13619445	7	32.53	583.18	97.7	97.6	0.1	0.3	2	GCA_003254395.2	Chromosome	Amel_HAv3.1	2018-10-09	2018	11614	56	0	0	0	0	5243
	Megalopta genalis	GCA_011865705.1	Apidae	390114368	6051	3666345	33	40.33	6361.19	93.1	92.3	0.8	1	5.9	GCA_011865705.1	Scaffold	USU_MGEN_1.2	2020-01-04	2020	NA	NA	NA	NA	NA	NA	NA
	Acromyrmex echinatior	GCA_000204515.1	Formicidae	295944863	2018	1114638	73	33.65	2517.13	96.7	96.5	0.2	1	2.3	GCA_000204515.1	Scaffold	Aech_3.9	2011-03-05	2011	NA	NA	NA	NA	NA	NA	NA
	Atta cephalotes	GCA_000143395.2	Formicidae	317671980	2835	5154485	21	32.57	11514.5	93	92.9	0.1	2.6	4.4	GCA_000143395.2	Scaffold	Attacep1.0	27/10/2010	2010	NA	NA	NA	NA	NA	NA	NA
	Formica selysi	GCA_009859135.1	Formicidae	290468881	498	7915200	14	36.26	14.12	96.5	95.6	0.9	0.8	2.7	GCA_009859135.1	Chromosome	ASM985913v1	14/01/2020	2020	NA	NA	NA	NA	NA	NA	NA
	Solenopsis invicta	GCF_000188075.1	Formicidae	396009169	45178	14674	131	36.18	10641.5	92.6	92.2	0.4	4.4	3	GCF_000188075.1	Scaffold	Si_gnG	2011-08-02	2011	10871	353	0	0	0	2117	3572
	BUSCO (Hymenoptera lineage, n=5991)

## Sheet: ST5
Table ST5A: Vespa genome synteny comparison statistics
We used D-genies with minimap2, in pairwise analysis. The target assembly is always the most contiguous.
For instance, 1.56% of V. mandarinia contigs are less than 25% similar to V. velutina target assembly.
	Category	Percent
	Contig similary to target	V. mandarinia to V.velutina	V. crabro to V. mandarinia	V. crabro to V. velutina
	< 25 %	1.5572	0.895259	1.63654
	< 50 %	3.55794	5.94523	7.59829
	< 75 %	87.4641	47.3091	61.1027
	> 75 %	3.62917	4.87023	5.35658
	No match	3.79162	40.9802	24.3059
Table ST5B: Description of Region of Vespa crabro not matching to vespa mandarinia
	In the 5% V crabro region (length 324,129 bp) that do not map to V mandarinia, there are only five sequence similarity matches (BLASTn) to Apis mellifera. This region has most likely non-annotated and/or non-coding loci.
	Query ID	Target ID	Target Description
	scaffold16525:6433-8879	NA	No significant similarity found
	scaffold16882:139548-140192	NA	No significant similarity found
	scaffold21369:278056-283794	NA	No significant similarity found
	scaffold757:67594-71644	NA	No significant similarity found
	scaffold7447:25464-29591	XM_006567700.3	PREDICTED: Apis mellifera exostosin-2 (LOC726216), transcript variant X1, mRNA
	scaffold16246:5916-16396	XM_006561824.3	PREDICTED: Apis mellifera heterogeneous nuclear ribonucleoprotein K (LOC409007), transcript variant X1, mRNA
	scaffold14715:47021-51704	XM_003251245.4	PREDICTED: Apis mellifera proton channel OtopLc (LOC410820), transcript variant X4, mRNA
	scaffold2542:96651-98119	XM_006564205.3	PREDICTED: Apis mellifera ubiquitin carboxyl-terminal hydrolase 34 (LOC410109), mRNA
	scaffold17376:6-12091	XM_393966.5	PREDICTED: Apis mellifera uncharacterized LOC410487 (LOC410487), mRNA

## Sheet: ST6
	Table ST6: Description of dN/dS comparisons
	We used PAML to estimate dNdS in two types of tests (branch models and branch-site models). For each test, we list the input config summary (column C), the species in foreground and background (Column E), the input tree file (Column F), the number of genes detected (Column G), where to find the result table (column D).
	Test type	Config summary	Supplementary Table name (tab in this document)	Analysis design: Species in Foreground (versus Species in Background, if present)	Tree	Number of genes detected under positive selection (BH adjustment)
	Branch model	M0 (Model = 0, Nsites = 0); M2 (Model = 2, Nsites = 0)	Tab ST9	Vespa crabro	((V_mandarinia,V_crabro #1,V_velutina),(V_vulgaris,(V_pensylvanica,V_germanica)));	0
			Tab ST10	Vespula germanica	((V_mandarinia,V_crabro,V_velutina),(V_vulgaris,(V_pensylvanica,V_germanica #1)));	0
			Tab ST11	Vespa mandarinia	((V_mandarinia #1,V_crabro,V_velutina),(V_vulgaris,(V_pensylvanica,V_germanica)));	0
			Tab ST12	Vespula pensylvanica	((V_mandarinia,V_crabro,V_velutina),(V_vulgaris,(V_pensylvanica #1,V_germanica)));	0
			Tab ST13	Vespa velutina	((V_mandarinia,V_crabro,V_velutina #1),(V_vulgaris,(V_pensylvanica,V_germanica)));	0
			Tab ST14	Vespula vulgaris	((V_mandarinia,V_crabro,V_velutina),(V_vulgaris #1,(V_pensylvanica,V_germanica)));	0
			Tab ST15	VespaVsVespula	((V_mandarinia #1,V_crabro #1,V_velutina #1) #1,(V_vulgaris,(V_pensylvanica,V_germanica)));	10
			Tab ST16	VespulaVsVespa	((V_mandarinia,V_crabro ,V_velutina),(V_vulgaris #1,(V_pensylvanica #1,V_germanica #1)#1));	0
	Branch-site model	null model (Model = 2, Nsites = 2; fix_omega = 1); alternative model (Model = 2, Nsites = 2; fix_omega = 0)	Tab ST17	Vespa crabro	((V_mandarinia,V_crabro #1,V_velutina),(V_vulgaris,(V_pensylvanica,V_germanica)));	104
			Tab ST18	Vespa velutina	((V_mandarinia,V_crabro,V_velutina),(V_vulgaris,(V_pensylvanica,V_germanica #1)));	57
			Tab ST19	Vespa mandarinia	((V_mandarinia #1,V_crabro,V_velutina),(V_vulgaris,(V_pensylvanica,V_germanica)));	31
			Tab ST20	Vespula germanica	((V_mandarinia,V_crabro,V_velutina),(V_vulgaris,(V_pensylvanica #1,V_germanica)));	62
			Tab ST21	Vespula pensylvanica	((V_mandarinia,V_crabro,V_velutina #1),(V_vulgaris,(V_pensylvanica,V_germanica)));	49
			Tab ST22	Vespula vulgaris	((V_mandarinia,V_crabro,V_velutina),(V_vulgaris #1,(V_pensylvanica,V_germanica)));	79
			Tab ST23	VespaVsVespula	((V_mandarinia #1,V_crabro #1,V_velutina #1) #1,(V_vulgaris,(V_pensylvanica,V_germanica)));	153
			Tab ST24	VespulaVsVespa	((V_mandarinia,V_crabro ,V_velutina),(V_vulgaris #1,(V_pensylvanica #1,V_germanica #1)#1));	138

## Sheet: ST7
	Table ST7: Vespa Gene Family Expansions
	We compared orthogroups common to ten species (column C), using OrthoFinder.
	We define gene family expansions when an orthogroup is present in a species in two or more copies (Column D)
	We calculate the proportion of those expansions that are unique to a given species (Column E, orthogroups that are in two copies in this species and absent in other species)
	Lineage	Species	Orthogroups in 2+ copies	Species Specific Gene Family Expansions	Single-copy Orthologs (1:1:1)	Multiple-copy Orthologs (N:N:N)	Vespa specific	Vespula specific	Polistes specific	Species-Specific Multiple Copies	Species-Specific Single Copy	Other
	Vespids	Vespa crabro	1187	76.75% (n=911)	163	1595	14	0	0	69	0	14848
		Vespa velutina	881	74.8% (n=659)	163	1595	14	0	0	51	0	11554
		Vespa mandarinia	2177	65.04% (n=1416)	163	1595	14	0	0	9	1874	8326
		Vespula germanica	880	77.16% (n=679)	163	1595	0	1681	0	18	0	13730
		Vespula pensylvanica	770	76.75% (n=591)	163	1595	0	1681	0	7	0	15045
		Vespula vulgaris	691	76.41% (n=528)	163	1595	0	1681	0	4	0	12069
	Ants	Solenopsis invicta	2874	69.28% (n=1991)	163	1595	0	0	0	355	1819	12677
	Bee	Apis mellifera	2063	60.93% (n=1257)	163	1595	0	0	0	54	2410	8110
	Polistines	Polistes dominula	1960	65.46% (n=1283)	163	1595	0	0	23	21	1062	8377
		Polistes canadensis	1808	64.93% (n=1174)	163	1595	0	0	23	11	790	8084

## Sheet: ST8
	Table ST8: Orthogroups associated with Duplicated Gene Events in terminal branches for Vespa crabro and Vespa velutina
	For instance, orthogroup OG0007063 (row 36) was involved in a gene duplication event in the terminal branch of Vespa crabro. It is absent in all other gene duplication events (in other species branches). Biologically, the sequence is similar to Apis mellifera's CCHC-type zinc finger protein CG3800, which is often associated with phenotypic plasticity in social insects.
	Vespa crabro				Vespa velutina
	Orthogroup (n=384)	Protein	Sequence description from BLAST		Orthogroup (n=311)	Protein	Sequence description from BLAST
	OG0000187	XP_003249561.2	26S proteasome non-ATPase regulatory subunit 9 [Apis mellifera]		OG0007068	XP_006562088.1	1-acyl-sn-glycerol-3-phosphate acyltransferase beta isoform X2 [Apis mellifera]
	OG0000286	XP_003249561.2	26S proteasome non-ATPase regulatory subunit 9 [Apis mellifera]		OG0003524	XP_026302246.1	1-phosphatidylinositol 4,5-bisphosphate phosphodiesterase-like [Apis mellifera]
	OG0000207	XP_006562866.2	28S ribosomal protein S18b, mitochondrial [Apis mellifera]		OG0008296	NP_001013379.1	18-wheeler precursor [Apis mellifera]
	OG0010196	XP_395827.2	39S ribosomal protein L15, mitochondrial [Apis mellifera]		OG0004429	XP_006569316.1	26S proteasome non-ATPase regulatory subunit 14 [Apis mellifera]
	OG0000371	XP_393059.1	40S ribosomal protein S10 [Apis mellifera]		OG0009558	KAG6803884.1	28S ribosomal protein S23, mitochondrial [Apis mellifera caucasica]
	OG0004712	XP_006560961.1	40S ribosomal protein S21 [Apis mellifera]		OG0005043	XP_392423.2	3-ketodihydrosphingosine reductase [Apis mellifera]
	OG0004506	XP_026297189.1	A disintegrin and metalloproteinase with thrombospondin motifs 12 [Apis mellifera]		OG0007081	XP_395827.2	39S ribosomal protein L15, mitochondrial [Apis mellifera]
	OG0004506	XP_026296950.1	A disintegrin and metalloproteinase with thrombospondin motifs 7 [Apis mellifera]		OG0009187	XP_016773364.2	46 kDa FK506-binding nuclear protein [Apis mellifera]
	OG0000828	XP_006562213.1	A disintegrin and metalloproteinase with thrombospondin motifs adt-1 [Apis mellifera]		OG0010056	XP_006568214.2	5'-nucleotidase domain-containing protein 1 [Apis mellifera]
	OG0002278	XP_016769806.1	actin-binding LIM protein 1 isoform X11 [Apis mellifera]		OG0009965	XP_001120555.2	A-agglutinin anchorage subunit isoform X2 [Apis mellifera]
	OG0007059	XP_006563093.1	activating signal cointegrator 1 isoform X1 [Apis mellifera]		OG0008296	XP_006571357.1	actin-binding LIM protein 1 isoform X9 [Apis mellifera]
	OG0010185	XP_026295892.1	acyl-CoA Delta(11) desaturase [Apis mellifera]		OG0007068	XP_006566310.1	adenylate cyclase 3 isoform X1 [Apis mellifera]
	OG0005175	XP_624824.3	ADP-ribosylation factor-like protein 8B-A [Apis mellifera]		OG0009763	XP_006558939.1	alpha-1,3-mannosyl-glycoprotein 2-beta-N-acetylglucosaminyltransferase [Apis mellifera]
	OG0008275	XP_026300261.1	alkaline phosphatase isoform X3 [Apis mellifera]		OG0002610	XP_026299010.1	ankyrin repeat domain-containing protein 13C [Apis mellifera]
	OG0000130	KAG6799479.1	alpha-2-macroglobulin-like protein 1 isoform X1 [Apis mellifera caucasica]		OG0000014	XP_397320.1	AP-3 complex subunit sigma-2 isoform X1 [Apis mellifera]
	OG0000187	XP_006558763.1	angiotensin-converting enzyme [Apis mellifera]		OG0008271	KAG6799280.1	aprataxin and PNK-like factor isoform X1 [Apis mellifera caucasica]
	OG0009557	XP_006570049.2	ankyrin repeat and BTB/POZ domain-containing protein BTBD11 isoform X2 [Apis mellifera]		OG0000014	XP_393291.2	ataxin-7-like protein 3 [Apis mellifera]
	OG0006072	KAG6796716.1	ankyrin repeat and MYND domain-containing protein 2 [Apis mellifera caucasica]		OG0001835	KAG6799858.1	ATP-binding cassette sub-family B member 10, mitochondrial [Apis mellifera caucasica]
	OG0002277	XP_016772483.1	ankyrin repeat domain-containing protein 39 isoform X1 [Apis mellifera]		OG0000014	XP_026298959.1	ATP-binding cassette sub-family B member 7, mitochondrial isoform X3 [Apis mellifera]
	OG0000187	XP_624007.4	ATP-dependent RNA helicase SUV3 homolog, mitochondrial [Apis mellifera]		OG0010693	XP_006561654.2	ATP-binding cassette sub-family B member 8, mitochondrial [Apis mellifera]
	OG0001727	XP_026300423.1	balbiani ring protein 3 [Apis mellifera]		OG0000583	XP_016766889.2	ATP-binding cassette sub-family C member Sur isoform X4 [Apis mellifera]
	OG0004309	KAG6797460.1	basic proline-rich protein isoform X1 [Apis mellifera caucasica]		OG0010975	XP_006559827.2	ATP-dependent RNA helicase DHX36 [Apis mellifera]
	OG0003519	KAG6803153.1	brefeldin A-inhibited guanine nucleotide-exchange protein 1 [Apis mellifera caucasica]		OG0005653	XP_006563902.1	ATPase ASNA1 homolog [Apis mellifera]
	OG0003516	XP_026295587.1	BTB/POZ domain-containing adapter for CUL3-mediated RhoA degradation protein 3 isoform X2 [Apis mellifera]		OG0006125	XP_026300716.1	atrophin-1 isoform X1 [Apis mellifera]
	OG0000187	KAG6799810.1	C2 domain-containing protein 5 isoform X1 [Apis mellifera caucasica]		OG0000583	XP_026301756.1	autophagy protein 12-like isoform X2 [Apis mellifera]
	OG0009532	XP_016769089.1	calcium and integrin-binding protein 1 [Apis mellifera]		OG0000014	KAG6803447.1	beta-alanine-activating enzyme [Apis mellifera caucasica]
	OG0010058	XP_006558924.1	calnexin isoform X2 [Apis mellifera]		OG0000014	XP_006566174.2	box A-binding factor isoform X5 [Apis mellifera]
	OG0000207	XP_026299697.1	calpain-7 [Apis mellifera]		OG0000584	XP_026299548.1	breast cancer type 2 susceptibility protein [Apis mellifera]
	OG0004158	XP_006560438.1	carboxypeptidase B [Apis mellifera]		OG0001173	NP_001091702.1	capa receptor-like GPCR [Apis mellifera]
	OG0001478	XP_006570079.1	cationic amino acid transporter 3 isoform X4 [Apis mellifera]		OG0001173	XP_026302166.1	capa receptor-like GPCR isoform X1 [Apis mellifera]
	OG0007063	XP_001119951.1	CCHC-type zinc finger protein CG3800 [Apis mellifera]		OG0000014	XP_625229.1	catenin alpha isoform X4 [Apis mellifera]
	OG0010192	XP_001119951.1	CCHC-type zinc finger protein CG3800 [Apis mellifera]		OG0000584	XP_001119951.1	CCHC-type zinc finger protein CG3800 [Apis mellifera]
	OG0007611	XP_026297493.1	CCR4-NOT transcription complex subunit 6-like [Apis mellifera]		OG0002272	XP_026297268.1	CD109 antigen isoform X2 [Apis mellifera]
	OG0000130	XP_016770899.1	cell division cycle 7-related protein kinase isoform X2 [Apis mellifera]		OG0000142	XP_026301958.1	cdc42 homolog isoform X1 [Apis mellifera]
	OG0000828	KAG6796668.1	centrosomal protein [Apis mellifera caucasica]		OG0000142	XP_394608.2	cdc42 homolog isoform X1 [Apis mellifera]
	OG0001183	XP_026295426.1	cGMP-dependent protein kinase 1 [Apis mellifera]		OG0004514	XP_026296658.1	centromere protein F [Apis mellifera]
	OG0001183	XP_026295199.1	cGMP-dependent protein kinase, isozyme 1 [Apis mellifera]		OG0000377	XP_006565411.2	centromere protein J isoform X2 [Apis mellifera]
	OG0000995	XP_006560708.1	cGMP-specific 3',5'-cyclic phosphodiesterase isoform X2 [Apis mellifera]		OG0000014	KAG6799836.1	ceramide glucosyltransferase [Apis mellifera caucasica]
	OG0008263	XP_006561541.1	chaoptin isoform X3 [Apis mellifera]		OG0003522	XP_396028.5	cGMP-dependent 3',5'-cyclic phosphodiesterase [Apis mellifera]
	OG0000187	XP_026302169.1	chromodomain-helicase-DNA-binding protein 1 isoform X2 [Apis mellifera]		OG0003487	XP_026302049.1	cilia- and flagella-associated protein 251 [Apis mellifera]
	OG0006588	KAG6801395.1	circadian clock-controlled protein [Apis mellifera caucasica]		OG0002642	KAG6796590.1	cilia- and flagella-associated protein 43-like isoform X1 [Apis mellifera caucasica]
	OG0006588	XP_001122696.1	circadian clock-controlled protein [Apis mellifera]		OG0002642	KAG6800751.1	cilia- and flagella-associated protein 43-like isoform X1 [Apis mellifera caucasica]
	OG0000187	XP_026295238.1	condensin-2 complex subunit D3 isoform X2 [Apis mellifera]		OG0002642	XP_026301342.1	cilia- and flagella-associated protein 43-like isoform X2 [Apis mellifera]
	OG0001190	XP_006558562.2	cyclin-dependent kinase 4 [Apis mellifera]		OG0000440	XP_026298453.1	cilia- and flagella-associated protein 44 isoform X2 [Apis mellifera]
	OG0005218	KAG6802944.1	cysteine and histidine-rich protein 1 [Apis mellifera caucasica]		OG0006918	XP_016767636.1	coiled-coil domain-containing protein 61 isoform X1 [Apis mellifera]
	OG0005218	XP_396554.4	cysteine and histidine-rich protein 1 homolog [Apis mellifera]		OG0006918	XP_003251121.1	coiled-coil domain-containing protein 61 isoform X2 [Apis mellifera]
	OG0000155	KAG6796561.1	cytochrome P450 [Apis mellifera caucasica]		OG0004357	XP_391859.1	coiled-coil-helix-coiled-coil-helix domain-containing protein 10, mitochondrial [Apis mellifera]
	OG0008180	XP_026299498.1	cytohesin-1 isoform X5 [Apis mellifera]		OG0004357	XP_006566525.2	coiled-coil-helix-coiled-coil-helix domain-containing protein 2-like isoform X2 [Apis mellifera]
	OG0009067	KAG6802228.1	cytoplasmic dynein 2 heavy chain 1 [Apis mellifera caucasica]		OG0004188	XP_625092.3	conserved oligomeric Golgi complex subunit 2 [Apis mellifera]
	OG0003945	XP_026297156.1	cytoplasmic dynein 2 heavy chain 1 [Apis mellifera]		OG0000014	XP_006564621.2	constitutive coactivator of PPAR-gamma-like protein 1 [Apis mellifera]
	OG0009067	XP_026297156.1	cytoplasmic dynein 2 heavy chain 1 [Apis mellifera]		OG0000583	XP_026296135.1	contactin [Apis mellifera]
	OG0009537	XP_026297156.1	cytoplasmic dynein 2 heavy chain 1 [Apis mellifera]		OG0004429	XP_006565325.1	COP9 signalosome complex subunit 5 isoform X2 [Apis mellifera]
	OG0008263	XP_393995.1	cytosolic Fe-S cluster assembly factor NUBP2 homolog [Apis mellifera]		OG0009966	NP_001012633.1	corticotropin releasing hormone binding protein [Apis mellifera]
	OG0000130	XP_006558185.1	death-associated protein kinase 1 isoform X4 [Apis mellifera]		OG0010721	XP_026297156.1	cytoplasmic dynein 2 heavy chain 1 [Apis mellifera]
	OG0000130	XP_016771316.1	diacylglycerol O-acyltransferase 1 isoform X7 [Apis mellifera]		OG0009192	KAG6799576.1	dipeptidase 1 [Apis mellifera caucasica]
	OG0009557	XP_026297396.1	discoidin domain-containing receptor 2 isoform X3 [Apis mellifera]		OG0009193	XP_016770475.1	disco-interacting protein 2 isoform X9 [Apis mellifera]
	OG0003517	XP_006568434.1	discoidin domain-containing receptor 2 isoform X5 [Apis mellifera]		OG0004227	XP_026298829.1	DNA replication licensing factor MCM4 [Apis mellifera]
	OG0003517	KAG6794598.1	DNA ligase 1 isoform X1 [Apis mellifera caucasica]		OG0006669	KAG6802242.1	DNA-binding protein D-ETS-6-like [Apis mellifera caucasica]
	OG0007063	XP_006563217.3	DNA polymerase theta isoform X2 [Apis mellifera]		OG0006669	XP_006557555.1	DNA-binding protein D-ETS-6-like [Apis mellifera]
	OG0000130	XP_026300426.1	DNA repair protein REV1 isoform X1 [Apis mellifera]		OG0000014	XP_006569964.1	DNA-directed RNA polymerase III subunit RPC1 isoform X2 [Apis mellifera]
	OG0005357	XP_016766451.1	DNA-binding protein D-ETS-4 isoform X2 [Apis mellifera]		OG0010513	NP_001014991.1	Down syndrome cell adhesion molecule [Apis mellifera]
	OG0010366	KAG6798145.1	DNA-directed RNA polymerase II subunit RPB1-like [Apis mellifera caucasica]		OG0010513	XP_026295722.1	Down syndrome cell adhesion molecule isoform X42 [Apis mellifera]
	OG0002276	XP_026298079.1	dnaJ homolog subfamily C member 7 isoform X4 [Apis mellifera]		OG0007495	XP_016769580.1	dual specificity tyrosine-phosphorylation-regulated kinase 1A isoform X1 [Apis mellifera]
	OG0002277	XP_006565452.1	dosage compensation regulator isoform X2 [Apis mellifera]		OG0000440	XP_016769264.1	dynein beta chain, ciliary [Apis mellifera]
	OG0010347	XP_026302209.1	Down syndrome cell adhesion molecule-like protein Dscam2 isoform X10 [Apis mellifera]		OG0009192	KAG6795132.1	dynein heavy chain 2, axonemal [Apis mellifera caucasica]
	OG0010347	XP_016766383.2	Down syndrome cell adhesion molecule-like protein Dscam2 isoform X7 [Apis mellifera]		OG0003522	XP_026299886.1	dynein heavy chain 6, axonemal isoform X6 [Apis mellifera]
	OG0007438	XP_016767755.2	dynein regulatory complex protein 9 isoform X1 [Apis mellifera]		OG0005720	XP_026297255.1	dynein heavy chain 7, axonemal isoform X5 [Apis mellifera]
	OG0003519	XP_026301079.1	E3 ubiquitin-protein ligase COP1 isoform X1 [Apis mellifera]		OG0000014	XP_623571.3	E3 SUMO-protein ligase PIAS3 isoform X1 [Apis mellifera]
	OG0000207	NP_001229483.1	E3 ubiquitin-protein ligase RFWD3 [Apis mellifera]		OG0000014	XP_026295520.1	E3 ubiquitin-protein ligase HERC2 [Apis mellifera]
	OG0000207	XP_006567935.1	E3 ubiquitin-protein ligase synoviolin A isoform X1 [Apis mellifera]		OG0000583	ABK54581.1	elongation factor 1-alpha, partial [Apis mellifera]
	OG0000187	XP_006567225.1	E3 ubiquitin-protein ligase TRIM9 isoform X2 [Apis mellifera]		OG0009192	XP_001121126.2	endothelial zinc finger protein induced by tumor necrosis factor alpha [Apis mellifera]
	OG0000155	XP_006568015.1	E3 ubiquitin-protein ligase Ubr3 isoform X2 [Apis mellifera]		OG0003524	XP_006568384.2	F-actin-uncapping protein LRRC16A isoform X4 [Apis mellifera]
	OG0000079	XP_016767782.1	estradiol 17-beta-dehydrogenase 2 [Apis mellifera]		OG0000014	XP_026301033.1	F-box/LRR-repeat protein 4-like isoform X2 [Apis mellifera]
	OG0010227	XP_003249075.1	ets DNA-binding protein pokkuri isoform X1 [Apis mellifera]		OG0000440	XP_001122575.3	farnesyl pyrophosphate synthase-like [Apis mellifera]
	OG0009532	NP_001229449.1	eukaryotic translation initiation factor 3 subunit H [Apis mellifera]		OG0005720	XP_016768319.2	FK506-binding protein 15 isoform X3 [Apis mellifera]
	OG0004200	XP_026300083.1	F-box/LRR-repeat protein 4 isoform X1 [Apis mellifera]		OG0004038	XP_026301178.1	flocculation protein FLO11 [Apis mellifera]
	OG0004200	XP_006567054.1	F-box/LRR-repeat protein 4 isoform X2 [Apis mellifera]		OG0000014	XP_026295927.1	gamma-aminobutyric acid type B receptor subunit 2 isoform X3 [Apis mellifera]
	OG0010045	XP_001120613.2	farnesol dehydrogenase [Apis mellifera]		OG0007928	XP_006560654.1	gamma-secretase subunit Aph-1 [Apis mellifera]
	OG0010045	XP_016773396.2	farnesol dehydrogenase isoform X4 [Apis mellifera]		OG0000014	XP_396549.3	glucose dehydrogenase [FAD, quinone] [Apis mellifera]
	OG0003466	KAG6803697.1	fatty acid synthase [Apis mellifera caucasica]		OG0000014	KAG6798104.1	glycogen debranching enzyme [Apis mellifera caucasica]
	OG0009035	KAG6803697.1	fatty acid synthase [Apis mellifera caucasica]		OG0000014	XP_016772513.1	golgin subfamily A member 1 isoform X2 [Apis mellifera]
	OG0003466	XP_395426.5	fatty acid synthase [Apis mellifera]		OG0005720	XP_026301794.1	golgin subfamily B member 1 isoform X7 [Apis mellifera]
	OG0009035	XP_395426.5	fatty acid synthase [Apis mellifera]		OG0009182	KAG6804031.1	GPN-loop GTPase 1 [Apis mellifera caucasica]
	OG0010227	XP_006569529.1	fork head domain-containing protein crocodile [Apis mellifera]		OG0009182	XP_001121554.3	GPN-loop GTPase 1 [Apis mellifera]
	OG0008100	XP_026299080.1	G-protein coupled receptor 54 [Apis mellifera]		OG0001835	KAG6796124.1	GRIP and coiled-coil domain-containing protein [Apis mellifera caucasica]
	OG0010189	KAG6803506.1	gamma-tubulin complex component 6 isoform X1 [Apis mellifera caucasica]		OG0007989	XP_026298046.1	guanine nucleotide-binding protein subunit beta-like protein [Apis mellifera]
	OG0009091	XP_026300996.1	GDP-fucose protein O-fucosyltransferase 2 [Apis mellifera]		OG0003520	XP_006571335.2	heat shock protein 83 [Apis mellifera]
	OG0010177	KAG6802628.1	geranylgeranyl transferase type-2 subunit beta [Apis mellifera caucasica]		OG0000014	KAG6800202.1	helicase domino isoform X4 [Apis mellifera caucasica]
	OG0010177	XP_026298160.1	geranylgeranyl transferase type-2 subunit beta [Apis mellifera]		OG0009622	NP_001011641.1	heme oxygenase [Apis mellifera]
	OG0007438	XP_001121277.2	glucose dehydrogenase [FAD, quinone] [Apis mellifera]		OG0000014	XP_026297820.1	hemocytin isoform X2 [Apis mellifera]
	OG0001996	XP_006566884.1	Golgi integral membrane protein 4 isoform X1 [Apis mellifera]		OG0000014	NP_001104234.1	hexamerin 70a precursor [Apis mellifera]
	OG0001996	KAG6802732.1	Golgi integral membrane protein 4 isoform X2 [Apis mellifera caucasica]		OG0009966	XP_026294862.1	histone acetyltransferase p300-like isoform X5 [Apis mellifera]
	OG0005013	XP_026301035.1	GPI ethanolamine phosphate transferase 2, partial [Apis mellifera]		OG0000014	XP_006568058.2	homeotic protein female sterile isoform X5 [Apis mellifera]
	OG0007201	XP_006561923.1	H2.0-like homeobox protein [Apis mellifera]		OG0009192	ANT80566.1	Hymenoptera-specific transient receptor potential channel pyrexia-like [Apis mellifera]
	OG0002278	XP_016770559.1	hemicentin-2 isoform X7 [Apis mellifera]		OG0010975	KAG6804172.1	hypothetical protein HZU73_00475 [Apis mellifera caucasica]
	OG0001831	XP_026298547.1	hepatocyte nuclear factor 4-gamma isoform X4 [Apis mellifera]		OG0000332	KAG6803552.1	hypothetical protein HZU73_01108 [Apis mellifera caucasica]
	OG0009091	XP_006561141.1	histamine-gated chloride channel 1 isoform X1 [Apis mellifera]		OG0009966	KAG6803443.1	hypothetical protein HZU73_01362 [Apis mellifera caucasica]
	OG0004433	XP_006559431.1	homeobox protein abdominal-B isoform X2 [Apis mellifera]		OG0010973	KAG6802196.1	hypothetical protein HZU73_02469 [Apis mellifera caucasica]
	OG0004433	XP_016772614.1	homeobox protein abdominal-B isoform X3 [Apis mellifera]		OG0004073	KAG6801953.1	hypothetical protein HZU73_02739 [Apis mellifera caucasica]
	OG0001189	KAG6796779.1	homeobox protein cut isoform X6 [Apis mellifera caucasica]		OG0007495	KAG6801154.1	hypothetical protein HZU73_03275 [Apis mellifera caucasica]
	OG0003516	XP_006568958.2	homeodomain-interacting protein kinase 2 isoform X14 [Apis mellifera]		OG0000014	KAG6799788.1	hypothetical protein HZU73_04880 [Apis mellifera caucasica]
	OG0000207	XP_016768461.1	huntingtin isoform X2 [Apis mellifera]		OG0000583	KAG6799013.1	hypothetical protein HZU73_05816 [Apis mellifera caucasica]
	OG0000155	XP_026298747.1	hydrocephalus-inducing protein homolog [Apis mellifera]		OG0005421	KAG6798485.1	hypothetical protein HZU73_06302 [Apis mellifera caucasica]
	OG0009584	XP_026298640.1	hydrocephalus-inducing protein homolog [Apis mellifera]		OG0009752	KAG6797516.1	hypothetical protein HZU73_07139 [Apis mellifera caucasica]
	OG0000187	KAG6804316.1	Hymenoptera-specific transient receptor potential channel pyrexia-like [Apis mellifera caucasica]		OG0000014	KAG6797313.1	hypothetical protein HZU73_07383 [Apis mellifera caucasica]
	OG0010510	KAG6804202.1	hypothetical protein HZU73_00123 [Apis mellifera caucasica]		OG0003931	KAG6797313.1	hypothetical protein HZU73_07383 [Apis mellifera caucasica]
	OG0000130	KAG6803966.1	hypothetical protein HZU73_00680 [Apis mellifera caucasica]		OG0003188	KAG6796706.1	hypothetical protein HZU73_08114 [Apis mellifera caucasica]
	OG0010534	KAG6802734.1	hypothetical protein HZU73_01569 [Apis mellifera caucasica]		OG0009048	KAG6794904.1	hypothetical protein HZU73_09353 [Apis mellifera caucasica]
	OG0000187	KAG6802780.1	hypothetical protein HZU73_01615 [Apis mellifera caucasica]		OG0002867	KAG6795066.1	hypothetical protein HZU73_09516 [Apis mellifera caucasica]
	OG0003498	KAG6801768.1	hypothetical protein HZU73_02890 [Apis mellifera caucasica]		OG0004152	KAG6794747.1	hypothetical protein HZU73_10312 [Apis mellifera caucasica]
	OG0001768	KAG6801686.1	hypothetical protein HZU73_02918 [Apis mellifera caucasica]		OG0003759	XP_006564353.1	integrin-linked protein kinase homolog pat-4 [Apis mellifera]
	OG0001768	KAG6801690.1	hypothetical protein HZU73_02922 [Apis mellifera caucasica]		OG0000332	XP_026300046.1	intersectin-1 isoform X8 [Apis mellifera]
	OG0000155	KAG6799696.1	hypothetical protein HZU73_04930 [Apis mellifera caucasica]		OG0003259	KAG6797246.1	ionotropic receptor 25a [Apis mellifera caucasica]
	OG0000286	KAG6799645.1	hypothetical protein HZU73_05026 [Apis mellifera caucasica]		OG0003259	XP_026301993.1	ionotropic receptor 25a [Apis mellifera]
	OG0003517	KAG6799645.1	hypothetical protein HZU73_05026 [Apis mellifera caucasica]		OG0009193	XP_006562218.1	kinesin-like protein KIF21A isoform X3 [Apis mellifera]
	OG0003517	KAG6799652.1	hypothetical protein HZU73_05033 [Apis mellifera caucasica]		OG0005572	XP_016771976.2	kinesin-like protein KIF9 [Apis mellifera]
	OG0000207	KAG6799253.1	hypothetical protein HZU73_05356 [Apis mellifera caucasica]		OG0000583	KAG6794944.1	L-asparaginase [Apis mellifera caucasica]
	OG0000286	KAG6799354.1	hypothetical protein HZU73_05457 [Apis mellifera caucasica]		OG0009964	XP_016767875.1	L-asparaginase isoform X1 [Apis mellifera]
	OG0003446	KAG6798574.1	hypothetical protein HZU73_06077 [Apis mellifera caucasica]		OG0005720	XP_001122457.2	laminin subunit beta-1 isoform X2 [Apis mellifera]
	OG0000207	KAG6798518.1	hypothetical protein HZU73_06142 [Apis mellifera caucasica]		OG0006509	XP_394765.2	leucine-rich repeat-containing protein 58 [Apis mellifera]
	OG0003446	KAG6797396.1	hypothetical protein HZU73_07216 [Apis mellifera caucasica]		OG0000832	NP_001071293.1	long wavelength sensitive opsin 2 [Apis mellifera]
	OG0007059	KAG6796985.1	hypothetical protein HZU73_07646 [Apis mellifera caucasica]		OG0000435	KAG6801178.1	longitudinals lacking protein isoform X20 [Apis mellifera caucasica]
	OG0000286	KAG6796466.1	hypothetical protein HZU73_08241 [Apis mellifera caucasica]		OG0000435	XP_006567623.1	longitudinals lacking protein isoform X35 [Apis mellifera]
	OG0005488	KAG6796387.1	hypothetical protein HZU73_08513 [Apis mellifera caucasica]		OG0000435	XP_006567617.1	longitudinals lacking protein, isoforms A/B/D/L isoform X32 [Apis mellifera]
	OG0000130	KAG6796111.1	hypothetical protein HZU73_08569 [Apis mellifera caucasica]		OG0004022	XP_026300706.1	LOW QUALITY PROTEIN: rho-associated protein kinase 2-like [Apis mellifera]
	OG0009245	KAG6794425.1	hypothetical protein HZU73_09990 [Apis mellifera caucasica]		OG0004693	XP_006559708.2	LOW QUALITY PROTEIN: uncharacterized protein LOC552242 [Apis mellifera]
	OG0009072	KAG6794571.1	hypothetical protein HZU73_10136 [Apis mellifera caucasica]		OG0007080	XP_394670.3	major facilitator superfamily domain-containing protein 6 [Apis mellifera]
	OG0007292	KAG6794591.1	hypothetical protein HZU73_10156 [Apis mellifera caucasica]		OG0004727	XP_001121900.1	male-specific lethal 3 homolog isoform X1 [Apis mellifera]
	OG0002276	KAG6797853.1	inactive rhomboid protein 1 [Apis mellifera caucasica]		OG0000583	XP_026299695.1	MATH and LRR domain-containing protein PFE0570w-like isoform X4 [Apis mellifera]
	OG0002276	KAG6797853.1	inactive rhomboid protein 1 [Apis mellifera caucasica]		OG0003522	XP_006563372.2	mediator of RNA polymerase II transcription subunit 1 isoform X2 [Apis mellifera]
	OG0000130	XP_026298523.1	inaD-like protein [Apis mellifera]		OG0000014	XP_394516.2	mediator of RNA polymerase II transcription subunit 17 [Apis mellifera]
	OG0001190	XP_026301036.1	inhibitor of growth protein 3 isoform X1 [Apis mellifera]		OG0000014	XP_006570253.1	mediator of RNA polymerase II transcription subunit 25 isoform X2 [Apis mellifera]
	OG0002277	XP_026299322.1	inositol 1,4,5-triphosphate kinase isoform X3 [Apis mellifera]		OG0000014	KAG6796151.1	metabotropic glutamate receptor 2 isoform X1 [Apis mellifera caucasica]
	OG0000155	XP_003251494.2	interaptin [Apis mellifera]		OG0008291	KAG6801808.1	microsomal triglyceride transfer protein large subunit [Apis mellifera caucasica]
	OG0000130	XP_006560307.1	J domain-containing protein DDB_G0295729 isoform X2 [Apis mellifera]		OG0000440	XP_026297481.1	microtubule-associated protein futsch [Apis mellifera]
	OG0000286	XP_016773035.2	kelch domain-containing protein 4 [Apis mellifera]		OG0000440	AEQ57773.1	mitogen-activated protein kinase 15-like protein, partial [Apis mellifera]
	OG0000155	KAG6797833.1	kinesin-like protein KIF13B-like isoform X3 [Apis mellifera caucasica]		OG0000014	XP_006565013.1	multiple inositol polyphosphate phosphatase 1 [Apis mellifera]
	OG0000995	XP_006561164.1	L-galactose dehydrogenase isoform X2 [Apis mellifera]		OG0004402	XP_026297965.1	myosin heavy chain, non-muscle isoform X2 [Apis mellifera]
	OG0010189	XP_393912.3	L-threonine 3-dehydrogenase, mitochondrial [Apis mellifera]		OG0000014	XP_625103.3	N-acetylglucosamine-1-phosphotransferase subunits alpha/beta isoform X1 [Apis mellifera]
	OG0000079	XP_026298483.1	la-related protein 4 isoform X4 [Apis mellifera]		OG0000440	XP_006558285.1	NADH dehydrogenase [ubiquinone] 1 alpha subcomplex subunit 13 [Apis mellifera]
	OG0008264	XP_026302255.1	lachesin isoform X3 [Apis mellifera]		OG0009964	XP_016771861.2	neither inactivation nor afterpotential protein C isoform X4 [Apis mellifera]
	OG0008264	XP_006560787.1	lachesin isoform X4 [Apis mellifera]		OG0003520	XP_016771375.1	neprilysin-4 isoform X6 [Apis mellifera]
	OG0008264	XP_026300928.1	lachesin-like isoform X2 [Apis mellifera]		OG0000014	XP_026301923.1	nesprin-1 isoform X4 [Apis mellifera]
	OG0008264	XP_026298642.1	lachesin-like isoform X3 [Apis mellifera]		OG0009965	XP_026296583.1	neural cell adhesion molecule 2 isoform X1 [Apis mellifera]
	OG0000828	XP_026298062.1	laminin subunit alpha-1 isoform X1 [Apis mellifera]		OG0000014	KAG6794829.1	neurexin I isoform A [Apis mellifera caucasica]
	OG0000155	XP_006558610.1	leucine-rich melanocyte differentiation-associated protein [Apis mellifera]		OG0000583	KAG6801973.1	neuropathy target esterase sws isoform X1 [Apis mellifera caucasica]
	OG0010192	XP_016770254.1	leucine-rich repeat-containing protein 23-like [Apis mellifera]		OG0000014	XP_394714.3	nucleolar protein 10 [Apis mellifera]
	OG0009785	XP_016766225.1	leukocyte tyrosine kinase receptor isoform X4 [Apis mellifera]		OG0005499	KAG6799827.1	odorant receptor 13a [Apis mellifera caucasica]
	OG0005385	XP_006566858.1	lipoyltransferase 1, mitochondrial isoform X1 [Apis mellifera]		OG0005499	XP_026296494.1	odorant receptor 13a isoform X2 [Apis mellifera]
	OG0005385	XP_624104.3	lipoyltransferase 1, mitochondrial isoform X2 [Apis mellifera]		OG0010972	XP_006562272.1	odorant receptor 22c isoform X1 [Apis mellifera]
	OG0008257	XP_006567627.1	longitudinals lacking protein isoform X39 [Apis mellifera]		OG0010972	XP_026300185.1	odorant receptor Or1-like isoform X2 [Apis mellifera]
	OG0008257	XP_006567592.2	longitudinals lacking protein, isoforms A/B/D/L isoform X17 [Apis mellifera]		OG0009132	NP_001011606.1	opsin, blue-sensitive [Apis mellifera]
	OG0009753	XP_006567608.1	longitudinals lacking protein, isoforms F/I/K/T isoform X27 [Apis mellifera]		OG0007049	XP_026301506.1	peptidyl-prolyl cis-trans isomerase C [Apis mellifera]
	OG0009034	XP_016769356.1	longitudinals lacking protein, isoforms H/M/V isoform X45 [Apis mellifera]		OG0009053	XP_006558776.1	peroxisomal membrane protein 11C [Apis mellifera]
	OG0009052	XP_016769356.1	longitudinals lacking protein, isoforms H/M/V isoform X45 [Apis mellifera]		OG0004855	XP_006566415.1	phosphatidylserine synthase 1 isoform X3 [Apis mellifera]
	OG0006072	XP_026297114.1	LOW QUALITY PROTEIN: ankyrin repeat and MYND domain-containing protein 2 [Apis mellifera]		OG0000440	XP_006572180.1	piggyBac transposable element-derived protein 4 [Apis mellifera]
	OG0010369	XP_026299474.1	LOW QUALITY PROTEIN: otoferlin-like [Apis mellifera]		OG0002272	XP_006572180.1	piggyBac transposable element-derived protein 4 [Apis mellifera]
	OG0005847	KAG6800041.1	low-density lipoprotein receptor-related protein 2 isoform X1 [Apis mellifera caucasica]		OG0002830	XP_006572180.1	piggyBac transposable element-derived protein 4 [Apis mellifera]
	OG0005847	XP_003251544.2	low-density lipoprotein receptor-related protein 2 isoform X1 [Apis mellifera]		OG0004514	XP_006572180.1	piggyBac transposable element-derived protein 4 [Apis mellifera]
	OG0000155	KAG6802641.1	m7GpppX diphosphatase [Apis mellifera caucasica]		OG0008291	XP_006572180.1	piggyBac transposable element-derived protein 4 [Apis mellifera]
	OG0000995	QBM20320.1	major royal jelly protein 3, partial [Apis mellifera carpatica]		OG0009326	XP_006572180.1	piggyBac transposable element-derived protein 4 [Apis mellifera]
	OG0009052	KAG6803212.1	malate dehydrogenase, cytoplasmic isoform X1 [Apis mellifera caucasica]		OG0010029	XP_006572180.1	piggyBac transposable element-derived protein 4 [Apis mellifera]
	OG0000207	XP_396194.3	manganese-transporting ATPase 13A1 [Apis mellifera]		OG0010056	XP_006572180.1	piggyBac transposable element-derived protein 4 [Apis mellifera]
	OG0000187	XP_026297995.1	mediator of RNA polymerase II transcription subunit 14 isoform X1 [Apis mellifera]		OG0000014	XP_006559220.1	plexin-B [Apis mellifera]
	OG0000187	KAG6798568.1	mediator of RNA polymerase II transcription subunit 15 [Apis mellifera caucasica]		OG0006884	XP_003249784.1	pre-mRNA-splicing factor ATP-dependent RNA helicase DHX15 isoform X2 [Apis mellifera]
	OG0003516	XP_016767367.1	melatonin receptor type 1B-B-like [Apis mellifera]		OG0000014	XP_006560747.1	pre-mRNA-splicing factor Slu7 isoform X2 [Apis mellifera]
	OG0009034	XP_026297481.1	microtubule-associated protein futsch [Apis mellifera]		OG0009856	KAG6801547.1	pre-rRNA processing protein FTSJ3 [Apis mellifera caucasica]
	OG0010227	XP_026298304.1	midasin [Apis mellifera]		OG0001956	XP_006561839.1	probable elongation factor 1-delta isoform X1 [Apis mellifera]
	OG0005611	XP_395391.3	mitochondrial ribosome-associated GTPase 2 [Apis mellifera]		OG0009856	XP_026297731.1	probable JmjC domain-containing histone demethylation protein 2C isoform X4 [Apis mellifera]
	OG0004903	XP_026295413.1	mitochondrial-processing peptidase subunit alpha [Apis mellifera]		OG0010976	XP_001119998.2	probable N-acetyltransferase san [Apis mellifera]
	OG0003516	XP_006563423.2	mitogen-activated protein kinase kinase kinase 15 isoform X1 [Apis mellifera]		OG0001430	XP_396126.2	probable phosphoserine aminotransferase [Apis mellifera]
	OG0003853	XP_006562224.2	monocarboxylate transporter 14 isoform X2 [Apis mellifera]		OG0003789	XP_006567209.1	probable protein S-acyltransferase 23 [Apis mellifera]
	OG0004477	XP_396816.5	mothers against decapentaplegic homolog 6 [Apis mellifera]		OG0003952	XP_026297335.1	probable serine/threonine-protein kinase kinX [Apis mellifera]
	OG0001189	XP_026302220.1	mucin-5AC isoform X8 [Apis mellifera]		OG0000014	XP_006562703.1	progestin and adipoQ receptor family member 3 [Apis mellifera]
	OG0000995	XP_001121775.2	multidrug resistance-associated protein 7 [Apis mellifera]		OG0008271	XP_001121383.2	proteasome activator complex subunit 4A [Apis mellifera]
	OG0009584	XP_006558420.1	myb-like protein I isoform X2 [Apis mellifera]		OG0000014	XP_396035.2	protein arginine N-methyltransferase 3 [Apis mellifera]
	OG0000130	XP_026299181.1	myb-like protein X isoform X2 [Apis mellifera]		OG0008298	XP_006567704.2	protein FAN isoform X2 [Apis mellifera]
	OG0009771	KAG6801187.1	myeloid zinc finger 1 [Apis mellifera caucasica]		OG0003520	XP_026297511.1	protein Jumonji [Apis mellifera]
	OG0009771	XP_026298752.1	myeloid zinc finger 1 [Apis mellifera]		OG0007079	XP_396132.4	protein mahjong [Apis mellifera]
	OG0001189	XP_006559637.1	myotubularin-related protein 4 [Apis mellifera]		OG0008297	XP_003250560.1	protein PELPK1 [Apis mellifera]
	OG0000995	XP_395225.2	N-terminal kinase-like protein [Apis mellifera]		OG0003950	XP_026297228.1	protein PFC0760c [Apis mellifera]
	OG0000155	XP_393287.2	NADH dehydrogenase [ubiquinone] flavoprotein 2, mitochondrial [Apis mellifera]		OG0000014	XP_026297410.1	protein PFF0380w [Apis mellifera]
	OG0001190	XP_006566612.1	NCK-interacting protein with SH3 domain isoform X2 [Apis mellifera]		OG0003936	XP_026296681.1	protein phosphatase inhibitor 2 isoform X1 [Apis mellifera]
	OG0000207	XP_006564424.1	nephrin isoform X5 [Apis mellifera]		OG0000014	XP_016772961.2	protein polybromo-1 isoform X6 [Apis mellifera]
	OG0009091	KAG6801254.1	neuroligin 3 precursor [Apis mellifera caucasica]		OG0008297	XP_026301085.1	protein PTCD3 homolog, mitochondrial-like isoform X2 [Apis mellifera]
	OG0009044	KAG6804234.1	neuronal acetylcholine receptor subunit alpha-7 isoform X1 [Apis mellifera caucasica]		OG0003520	KAG6800053.1	protein Spindly [Apis mellifera caucasica]
	OG0009044	AAS75781.1	neuronal nicotinic acetylcholine Apisa7-2 subunit, partial [Apis mellifera]		OG0009965	XP_026299996.1	protein unc-80 homolog isoform X7 [Apis mellifera]
	OG0008264	XP_026298863.1	neurotrimin isoform X7 [Apis mellifera]		OG0000014	XP_006565429.2	proton channel OtopLc [Apis mellifera]
	OG0004295	XP_026299045.1	nodal modulator 3 isoform X2 [Apis mellifera]		OG0000014	XP_026301172.1	puratrophin-1 isoform X4 [Apis mellifera]
	OG0000286	XP_006569483.1	non-specific lipid-transfer protein [Apis mellifera]		OG0008296	XP_006565218.1	putative cystathionine gamma-lyase 2 isoform X1 [Apis mellifera]
	OG0000286	XP_016770453.2	nuclear factor of activated T-cells 5 isoform X5 [Apis mellifera]		OG0003188	XP_026297213.1	putative leucine-rich repeat-containing protein DDB_G0290503 [Apis mellifera]
	OG0002238	XP_001121187.2	nuclear receptor subfamily 2 group E member 1 [Apis mellifera]		OG0003524	XP_016768464.1	putative leucine-rich repeat-containing protein DDB_G0290503 [Apis mellifera]
	OG0002238	XP_006562706.1	nuclear receptor subfamily 2 group E member 1-like isoform X1 [Apis mellifera]		OG0000014	XP_006558107.2	putative serine protease K12H4.7 [Apis mellifera]
	OG0002238	XP_006562709.1	nuclear receptor subfamily 2 group E member 1-like isoform X2 [Apis mellifera]		OG0004451	XP_026299501.1	queuine tRNA-ribosyltransferase catalytic subunit [Apis mellifera]
	OG0002238	XP_016770889.1	nuclear receptor subfamily 2 group F member 6 [Apis mellifera]		OG0000332	KAG6801954.1	rab GTPase-activating protein 1-like [Apis mellifera caucasica]
	OG0008120	XP_395357.3	nucleolysin TIAR [Apis mellifera]		OG0000014	XP_026296183.1	rap guanine nucleotide exchange factor 2 isoform X12 [Apis mellifera]
	OG0008120	XP_026301560.1	nucleolysin TIAR isoform X3 [Apis mellifera]		OG0000583	KAG6795796.1	rapamycin-insensitive companion of mTOR [Apis mellifera caucasica]
	OG0002277	XP_006568024.2	nucleosome-remodeling factor subunit NURF301 isoform X3 [Apis mellifera]		OG0000142	XP_624520.1	ras-related C3 botulinum toxin substrate 1 [Apis mellifera]
	OG0001200	NP_001229918.1	odorant receptor 115 [Apis mellifera]		OG0010693	XP_016772903.1	ras-related protein Rab-18-B [Apis mellifera]
	OG0008459	NP_001229918.1	odorant receptor 115 [Apis mellifera]		OG0000142	XP_623951.1	ras-related protein Rac1 [Apis mellifera]
	OG0005292	P85832.1	Orcokinin peptides		OG0001835	XP_026299759.1	RCC1 and BTB domain-containing protein 1 isoform X2 [Apis mellifera]
	OG0005292	XP_016770158.1	orcokinin peptides isoform X1 [Apis mellifera]		OG0000832	Q17053.1	RecName: Full=Rhodopsin, long-wavelength; AltName: Full=Opsin, green-sensitive
	OG0010369	XP_016768285.1	otoferlin isoform X2 [Apis mellifera]		OG0000332	XP_006566741.2	regulator of nonsense transcripts 1 [Apis mellifera]
	OG0003519	KAG6803624.1	peptidyl-prolyl cis-trans isomerase E isoform X2 [Apis mellifera caucasica]		OG0008298	XP_026297570.1	reticulocyte-binding protein 2 homolog a isoform X2 [Apis mellifera]
	OG0007059	XP_003249441.1	peroxisomal biogenesis factor 3 [Apis mellifera]		OG0000583	KAG6796113.1	reverse transcriptase [Apis mellifera caucasica]
	OG0000828	XP_006571053.2	peroxisomal multifunctional enzyme type 2 [Apis mellifera]		OG0007079	KAG6796113.1	reverse transcriptase [Apis mellifera caucasica]
	OG0007063	XP_026298478.1	PHD finger protein 14 isoform X2 [Apis mellifera]		OG0009787	XP_026297765.1	rho-associated protein kinase 2 isoform X2 [Apis mellifera]
	OG0006927	XP_026298377.1	phosphatidylinositol 3-kinase regulatory subunit alpha isoform X2 [Apis mellifera]		OG0000832	NP_001011639.2	rhodopsin, long-wavelength [Apis mellifera]
	OG0000130	KAG6798873.1	phospholipid-transporting ATPase IIA [Apis mellifera caucasica]		OG0003300	XP_395780.4	rhomboid-related protein 2 isoform X1 [Apis mellifera]
	OG0001831	XP_006572180.1	piggyBac transposable element-derived protein 4 [Apis mellifera]		OG0003300	XP_006561978.1	rhomboid-related protein 2 isoform X2 [Apis mellifera]
	OG0002829	XP_006572180.1	piggyBac transposable element-derived protein 4 [Apis mellifera]		OG0010977	XP_016772065.1	RING finger protein 44 isoform X1 [Apis mellifera]
	OG0009034	XP_006572180.1	piggyBac transposable element-derived protein 4 [Apis mellifera]		OG0003512	XP_006560091.1	RISC-loading complex subunit TARBP2 [Apis mellifera]
	OG0009496	XP_006572180.1	piggyBac transposable element-derived protein 4 [Apis mellifera]		OG0008193	XP_624933.3	RNA 3'-terminal phosphate cyclase isoform X1 [Apis mellifera]
	OG0009512	XP_006572180.1	piggyBac transposable element-derived protein 4 [Apis mellifera]		OG0008193	XP_006557808.1	RNA 3'-terminal phosphate cyclase isoform X2 [Apis mellifera]
	OG0000207	KAG6796254.1	pleckstrin domain-containing family M member 2 [Apis mellifera caucasica]		OG0009787	KAG6800943.1	RNA helicase aquarius isoform X2 [Apis mellifera caucasica]
	OG0000155	XP_393264.2	potassium channel subfamily K member 18 isoform X1 [Apis mellifera]		OG0000014	XP_006563318.2	serine protease gd [Apis mellifera]
	OG0000207	XP_026297128.1	potassium channel subfamily T member 2 isoform X10 [Apis mellifera]		OG0000332	KAG6803222.1	serine/threonine-protein kinase [Apis mellifera caucasica]
	OG0010396	XP_016771334.1	POU domain, class 6, transcription factor 2 isoform X8 [Apis mellifera]		OG0000440	XP_026301255.1	serine/threonine-protein kinase 10 isoform X2 [Apis mellifera]
	OG0004694	XP_006559764.1	pre-mRNA-splicing factor SYF1 [Apis mellifera]		OG0003952	KAG6796641.1	serine/threonine-protein kinase kinX [Apis mellifera caucasica]
	OG0001190	XP_016768731.1	prion-like-(Q/N-rich) domain-bearing protein 25 isoform X2 [Apis mellifera]		OG0000014	XP_006572019.1	sodium channel protein 60E isoform X3 [Apis mellifera]
	OG0010346	XP_026300438.1	probable nuclear hormone receptor HR38 [Apis mellifera]		OG0000014	KAG6804028.1	sodium channel protein Nach [Apis mellifera caucasica]
	OG0000207	XP_026299525.1	protein apterous-like [Apis mellifera]		OG0000332	KAG6800138.1	sterile alpha and TIR motif-containing protein 1 [Apis mellifera caucasica]
	OG0007200	XP_006561717.1	protein archease-like [Apis mellifera]		OG0001835	XP_016772010.2	SWI/SNF complex subunit SMARCC2 [Apis mellifera]
	OG0003440	XP_624146.2	protein crooked neck [Apis mellifera]		OG0004580	XP_001121471.3	synaptonemal complex protein 1 [Apis mellifera]
	OG0010175	XP_624146.2	protein crooked neck [Apis mellifera]		OG0002403	XP_006560957.3	syntaxin-1A [Apis mellifera]
	OG0010417	XP_026295924.1	protein dachsous isoform X3 [Apis mellifera]		OG0000332	XP_006570674.1	TBC1 domain family member 20 isoform X1 [Apis mellifera]
	OG0000286	XP_006563820.2	protein ELYS isoform X2 [Apis mellifera]		OG0008296	XP_003251158.1	TBC1 domain family member 24 isoform X3 [Apis mellifera]
	OG0002938	XP_006558244.2	protein GDAP2 homolog [Apis mellifera]		OG0007081	KAG6796528.1	teneurin-a isoform X4 [Apis mellifera caucasica]
	OG0010153	XP_001120899.3	protein naked cuticle homolog 2-like [Apis mellifera]		OG0002830	KAG6799451.1	titin [Apis mellifera caucasica]
	OG0003516	XP_026296505.1	protein phosphatase 1B isoform X2 [Apis mellifera]		OG0000584	XP_026297619.1	titin isoform X23 [Apis mellifera]
	OG0000130	XP_026294877.1	protein shank isoform X8 [Apis mellifera]		OG0000332	KAG6799460.1	titin isoform X24 [Apis mellifera caucasica]
	OG0000828	XP_001122102.2	protein SMG8 [Apis mellifera]		OG0009193	KAG6799460.1	titin isoform X24 [Apis mellifera caucasica]
	OG0007535	XP_003251594.2	protein tilB homolog [Apis mellifera]		OG0004514	XP_003251505.4	toll-like receptor 6 [Apis mellifera]
	OG0010227	XP_026296247.1	protein turtle isoform X8 [Apis mellifera]		OG0010978	KAG6803629.1	toll-like receptor Tollo [Apis mellifera caucasica]
	OG0000079	KAG6799254.1	protein unc-79 isoform X9 [Apis mellifera caucasica]		OG0000014	XP_393713.3	toll-like receptor Tollo [Apis mellifera]
	OG0000155	XP_026295321.1	proto-oncogene tyrosine-protein kinase receptor Ret isoform X3 [Apis mellifera]		OG0004999	KAG6800048.1	TOX high mobility group box family member 3 isoform X1 [Apis mellifera caucasica]
	OG0005574	KAG6799040.1	proton-coupled amino acid transporter-like protein pathetic [Apis mellifera caucasica]		OG0001173	DAA05841.1	TPA_inf: CG14575-like G protein-coupled receptor [Apis mellifera]
	OG0005574	XP_006562695.1	proton-coupled amino acid transporter-like protein pathetic [Apis mellifera]		OG0004177	KAG6804324.1	trafficking protein particle complex subunit 13 [Apis mellifera caucasica]
	OG0001478	XP_006567386.1	pteropsin isoform X1 [Apis mellifera]		OG0004177	XP_624799.3	trafficking protein particle complex subunit 13 [Apis mellifera]
	OG0003516	XP_006562890.1	putative uncharacterized protein DDB_G0282133 isoform X2 [Apis mellifera]		OG0009132	XP_006568343.1	transcription elongation regulator 1 isoform X5 [Apis mellifera]
	OG0008263	XP_006558059.1	putative uncharacterized protein DDB_G0286901 isoform X2 [Apis mellifera]		OG0009964	XP_016768681.1	transcription initiation factor TFIID subunit 12 isoform X4 [Apis mellifera]
	OG0003516	XP_392133.2	PX domain-containing protein kinase-like protein isoform X1 [Apis mellifera]		OG0000014	NP_001229361.1	transglutaminase [Apis mellifera]
	OG0006380	NP_001229360.1	quinone oxidoreductase-like protein 2-like [Apis mellifera]		OG0000014	XP_006565604.1	transmembrane and TPR repeat-containing protein 4 isoform X2 [Apis mellifera]
	OG0006927	KAG6800331.1	rac GTPase-activating protein 1 [Apis mellifera caucasica]		OG0001835	XP_016771813.1	transmembrane protein 94 isoform X4 [Apis mellifera]
	OG0000207	XP_026294639.1	ras GTPase-activating protein 1 [Apis mellifera]		OG0000332	XP_006567507.1	transmembrane protein adipocyte-associated 1 homolog isoform X1 [Apis mellifera]
	OG0010377	XP_006570354.1	ras-related protein Ral-a isoform X1 [Apis mellifera]		OG0000014	XP_026295175.1	trifunctional purine biosynthetic protein adenosine-3 isoform X2 [Apis mellifera]
	OG0000207	XP_006563654.1	regulator of G-protein signaling loco isoform X4 [Apis mellifera]		OG0000014	KAG6798002.1	tuberin isoform X1 [Apis mellifera caucasica]
	OG0000286	XP_006563654.1	regulator of G-protein signaling loco isoform X4 [Apis mellifera]		OG0004038	XP_623220.1	tubulin alpha-1 chain [Apis mellifera]
	OG0004319	XP_026302051.1	regulator of telomere elongation helicase 1 homolog [Apis mellifera]		OG0009966	XP_026294689.1	twitchin isoform X48 [Apis mellifera]
	OG0000828	KAG6799400.1	reticulocyte-binding protein 2 a isoform X1 [Apis mellifera caucasica]		OG0006467	XP_006562782.1	two pore potassium channel protein sup-9 [Apis mellifera]
	OG0000155	KAG6796113.1	reverse transcriptase [Apis mellifera caucasica]		OG0000014	XP_393186.1	U4/U6 small nuclear ribonucleoprotein Prp4 [Apis mellifera]
	OG0000155	KAG6798729.1	reverse transcriptase [Apis mellifera caucasica]		OG0003360	XP_395548.2	ubiquinone biosynthesis O-methyltransferase, mitochondrial [Apis mellifera]
	OG0000187	KAG6796113.1	reverse transcriptase [Apis mellifera caucasica]		OG0000014	XP_001122536.1	uncharacterized protein At4g17910 [Apis mellifera]
	OG0002276	KAG6796113.1	reverse transcriptase [Apis mellifera caucasica]		OG0009193	XP_006565292.1	uncharacterized protein DDB_G0288805 [Apis mellifera]
	OG0005717	KAG6796113.1	reverse transcriptase [Apis mellifera caucasica]		OG0000014	XP_016770394.1	uncharacterized protein LOC100576392 isoform X1 [Apis mellifera]
	OG0010196	KAG6796113.1	reverse transcriptase [Apis mellifera caucasica]		OG0004999	XP_026300101.1	uncharacterized protein LOC100576488 isoform X2 [Apis mellifera]
	OG0002278	XP_026298382.1	rho GTPase-activating protein 190 [Apis mellifera]		OG0009193	XP_006561669.2	uncharacterized protein LOC100576876 isoform X2 [Apis mellifera]
	OG0009470	XP_006570923.2	rho GTPase-activating protein 7 isoform X1 [Apis mellifera]		OG0005721	XP_006568972.2	uncharacterized protein LOC100576949 [Apis mellifera]
	OG0009082	XP_006561183.1	rho guanine nucleotide exchange factor 11 isoform X3 [Apis mellifera]		OG0008271	XP_006561488.1	uncharacterized protein LOC100577080 isoform X3 [Apis mellifera]
	OG0009082	XP_016766183.1	rho guanine nucleotide exchange factor 11 isoform X5 [Apis mellifera]		OG0003931	XP_026296525.1	uncharacterized protein LOC100577521 [Apis mellifera]
	OG0005604	XP_006562063.1	ribosome biogenesis protein NSA2 homolog [Apis mellifera]		OG0000377	XP_006566916.1	uncharacterized protein LOC100577829 isoform X1 [Apis mellifera]
	OG0000828	XP_392932.3	RING finger protein 10 [Apis mellifera]		OG0009901	XP_026297636.1	uncharacterized protein LOC100577972 isoform X3 [Apis mellifera]
	OG0006571	XP_624998.3	RNA polymerase II-associated factor 1 homolog isoform X1 [Apis mellifera]		OG0000014	XP_006568135.2	uncharacterized protein LOC100578220 isoform X6 [Apis mellifera]
	OG0006571	XP_006567208.1	RNA polymerase II-associated factor 1 homolog isoform X2 [Apis mellifera]		OG0002818	XP_016769935.1	uncharacterized protein LOC100578448 isoform X1 [Apis mellifera]
	OG0002277	KAG6803326.1	RNA polymerase-associated protein CTR9 [Apis mellifera caucasica]		OG0000440	XP_026298153.1	uncharacterized protein LOC100578705 isoform X2 [Apis mellifera]
	OG0002277	XP_006557777.1	RNA-binding protein 33 [Apis mellifera]		OG0000014	XP_003251754.1	uncharacterized protein LOC100578883 [Apis mellifera]
	OG0010396	XP_003251652.1	sarcolemmal membrane-associated protein [Apis mellifera]		OG0002272	XP_006569020.2	uncharacterized protein LOC102656490 isoform X1 [Apis mellifera]
	OG0003452	XP_026301703.1	scavenger receptor class B member 1 [Apis mellifera]		OG0005702	XP_026297167.1	uncharacterized protein LOC102656738 [Apis mellifera]
	OG0005521	XP_006567496.1	secretin receptor [Apis mellifera]		OG0010973	XP_026297482.1	uncharacterized protein LOC107964702 [Apis mellifera]
	OG0000286	XP_003251079.1	sentrin-specific protease 1 [Apis mellifera]		OG0009326	XP_016772468.2	uncharacterized protein LOC107965672 [Apis mellifera]
	OG0009765	XP_006565864.2	serine/threonine-protein kinase atr-like [Apis mellifera]		OG0004022	XP_026300704.1	uncharacterized protein LOC113219218 [Apis mellifera]
	OG0002276	XP_006557884.1	serine/threonine-protein kinase fused isoform X4 [Apis mellifera]		OG0004227	XP_026301767.1	uncharacterized protein LOC113219362 [Apis mellifera]
	OG0009512	XP_006565669.1	serine/threonine-protein kinase/endoribonuclease IRE1 isoform X3 [Apis mellifera]		OG0000583	XP_006570527.1	uncharacterized protein LOC408333 isoform X6 [Apis mellifera]
	OG0000286	XP_006567817.1	serine/threonine-protein phosphatase 5 [Apis mellifera]		OG0004152	XP_397572.4	uncharacterized protein LOC409563 [Apis mellifera]
	OG0001190	XP_006563536.2	serine/threonine-protein phosphatase 6 regulatory ankyrin repeat subunit B-like [Apis mellifera]		OG0000014	XP_026295256.1	uncharacterized protein LOC409703 isoform X1 [Apis mellifera]
	OG0003496	KAG6801571.1	serum response factor [Apis mellifera caucasica]		OG0001835	XP_016769844.2	uncharacterized protein LOC410001 isoform X18 [Apis mellifera]
	OG0003496	XP_016770575.1	serum response factor homolog isoform X2 [Apis mellifera]		OG0007081	XP_016771259.1	uncharacterized protein LOC410449 isoform X3 [Apis mellifera]
	OG0008180	XP_016768715.1	sesquipedalian-1 [Apis mellifera]		OG0000014	XP_026295500.1	uncharacterized protein LOC412432 isoform X2 [Apis mellifera]
	OG0000079	XP_006559285.1	SNF-related serine/threonine-protein kinase [Apis mellifera]		OG0007080	XP_026300299.1	uncharacterized protein LOC413123 isoform X3 [Apis mellifera]
	OG0000207	XP_006559285.1	SNF-related serine/threonine-protein kinase [Apis mellifera]		OG0008296	XP_006566256.2	uncharacterized protein LOC413925 isoform X3 [Apis mellifera]
	OG0009769	XP_006572013.2	sodium channel protein 60E isoform X1 [Apis mellifera]		OG0000014	XP_026296039.1	uncharacterized protein LOC413936 isoform X3 [Apis mellifera]
	OG0009769	XP_026298519.1	sodium channel protein 60E isoform X2 [Apis mellifera]		OG0006467	XP_026299177.1	uncharacterized protein LOC551793 isoform X1 [Apis mellifera]
	OG0009769	XP_006561602.1	sodium channel protein paralytic isoform X25 [Apis mellifera]		OG0000014	XP_026301842.1	uncharacterized protein LOC552497 isoform X1 [Apis mellifera]
	OG0000187	XP_026302039.1	sodium/hydrogen exchanger 9B2 isoform X2 [Apis mellifera]		OG0002867	XP_001119829.1	uncharacterized protein LOC724113 [Apis mellifera]
	OG0000187	XP_026302040.1	sodium/hydrogen exchanger 9B2 isoform X3 [Apis mellifera]		OG0009326	XP_006563561.1	uncharacterized protein LOC724160 isoform X2 [Apis mellifera]
	OG0007427	XP_026295438.1	sodium/potassium-transporting ATPase subunit beta-2 [Apis mellifera]		OG0000014	XP_001120537.3	uncharacterized protein LOC724646 [Apis mellifera]
	OG0007063	XP_006569880.1	structural maintenance of chromosomes protein 4 isoform X2 [Apis mellifera]		OG0004257	XP_026301211.1	uncharacterized protein LOC724647 isoform X1 [Apis mellifera]
	OG0000079	XP_026299445.1	symplekin isoform X2 [Apis mellifera]		OG0004257	XP_026301212.1	uncharacterized protein LOC724647 isoform X2 [Apis mellifera]
	OG0005622	KAG6804378.1	T-box protein 2 [Apis mellifera caucasica]		OG0008557	XP_001120760.2	uncharacterized protein LOC724856 [Apis mellifera]
	OG0000995	XP_026302269.1	T-box transcription factor TBX10 isoform X2 [Apis mellifera]		OG0000014	XP_006561135.1	uncharacterized protein LOC725211 [Apis mellifera]
	OG0005613	XP_006565530.1	T-complex protein 1 subunit eta [Apis mellifera]		OG0009901	XP_001121774.2	uncharacterized protein LOC725992 isoform X1 [Apis mellifera]
	OG0003517	KAG6794718.1	T-related protein [Apis mellifera caucasica]		OG0005421	XP_016768435.2	uncharacterized protein LOC726343 [Apis mellifera]
	OG0005380	KAG6800800.1	tachykinin-like peptides receptor 99D [Apis mellifera caucasica]		OG0000014	XP_006559242.1	uncharacterized protein LOC727260 [Apis mellifera]
	OG0001478	XP_396806.3	TBC1 domain family member 16 [Apis mellifera]		OG0006121	XP_006569607.1	uncharacterized protein LOC727390 isoform X1 [Apis mellifera]
	OG0000187	XP_006559783.1	tektin-1 [Apis mellifera]		OG0006121	XP_006569610.1	uncharacterized protein LOC727390 isoform X2 [Apis mellifera]
	OG0010166	XP_016771271.2	tensin-1 isoform X13 [Apis mellifera]		OG0004073	XP_392296.4	uncharacterized protein MAL13P1.304 [Apis mellifera]
	OG0000207	XP_395507.4	testis-specific serine/threonine-protein kinase 1 [Apis mellifera]		OG0000332	XP_016766416.2	uncharacterized protein MAL13P1.304 isoform X2 [Apis mellifera]
	OG0006847	XP_006567852.3	tetratricopeptide repeat protein 25 [Apis mellifera]		OG0000014	XP_026302100.1	uncharacterized protein PF11_0213 [Apis mellifera]
	OG0001478	KAG6799451.1	titin [Apis mellifera caucasica]		OG0001835	XP_016768105.1	unconventional myosin-IXa isoform X5 [Apis mellifera]
	OG0009557	KAG6804075.1	titin [Apis mellifera caucasica]		OG0009622	XP_001120946.2	UPF0193 protein EVG1 [Apis mellifera]
	OG0010153	XP_026297617.1	titin isoform X21 [Apis mellifera]		OG0000332	XP_623985.3	upstream stimulatory factor 1 [Apis mellifera]
	OG0001478	XP_026297619.1	titin isoform X23 [Apis mellifera]		OG0003524	XP_006567475.1	upstream stimulatory factor 1 isoform X2 [Apis mellifera]
	OG0010153	XP_026297619.1	titin isoform X23 [Apis mellifera]		OG0007080	XP_026301681.1	WD repeat and FYVE domain-containing protein 3 [Apis mellifera]
	OG0007059	KAG6802663.1	titin-like [Apis mellifera caucasica]		OG0009048	XP_396423.3	WD repeat domain phosphoinositide-interacting protein 3 [Apis mellifera]
	OG0010553	KAG6795769.1	tolloid-like protein 1 isoform X1 [Apis mellifera caucasica]		OG0004514	XP_016769233.1	WD repeat-containing and planar cell polarity effector protein fritz isoform X4 [Apis mellifera]
	OG0009567	XP_016768592.1	transcription initiation factor TFIID subunit 4 isoform X3 [Apis mellifera]		OG0007081	KAG6803225.1	WD repeat-containing protein [Apis mellifera caucasica]
	OG0000187	XP_391844.3	transcriptional coactivator YAP1 isoform X2 [Apis mellifera]		OG0007989	XP_393446.1	WD40 repeat-containing protein SMU1 [Apis mellifera]
	OG0003519	KAG6795282.1	transferrin isoform X3 [Apis mellifera caucasica]		OG0008271	XP_026296267.1	xaa-Pro aminopeptidase ApepP isoform X3 [Apis mellifera]
	OG0007257	KAG6803309.1	trichoplein keratin filament-binding protein isoform X2 [Apis mellifera caucasica]		OG0000014	XP_003250284.1	zinc finger protein 271 [Apis mellifera]
	OG0007257	XP_016773626.2	trichoplein keratin filament-binding protein isoform X2 [Apis mellifera]		OG0010721	XP_006564152.1	zinc finger protein 277 [Apis mellifera]
	OG0000995	XP_026294689.1	twitchin isoform X48 [Apis mellifera]		OG0000332	KAG6801845.1	zinc finger protein 91 isoform X1 [Apis mellifera caucasica]
	OG0000187	KAG6800174.1	tyrosine decarboxylase [Apis mellifera caucasica]
	OG0005254	KAG6801714.1	U3 small nucleolar RNA-associated protein 15 [Apis mellifera caucasica]
	OG0005254	XP_396382.3	U3 small nucleolar RNA-associated protein 15 homolog [Apis mellifera]
	OG0002278	XP_026294849.1	U3 small nucleolar RNA-interacting protein 2 isoform X1 [Apis mellifera]
	OG0005466	XP_026296412.1	ubiquitin carboxyl-terminal hydrolase 45 isoform X3 [Apis mellifera]
	OG0000079	XP_006557693.1	ubiquitin thioesterase trabid [Apis mellifera]
	OG0000995	XP_394434.2	ubiquitin-like modifier-activating enzyme 1 [Apis mellifera]
	OG0005666	KAG6797101.1	UDP-glucuronosyltransferase 1-8 [Apis mellifera caucasica]
	OG0005666	XP_001120991.3	UDP-glucuronosyltransferase 1-8 [Apis mellifera]
	OG0000828	XP_006565292.1	uncharacterized protein DDB_G0288805 [Apis mellifera]
	OG0000995	XP_006565292.1	uncharacterized protein DDB_G0288805 [Apis mellifera]
	OG0001424	XP_396502.5	uncharacterized protein F13E9.13, mitochondrial [Apis mellifera]
	OG0001478	XP_006567020.2	uncharacterized protein KIAA1109 isoform X10 [Apis mellifera]
	OG0001190	XP_026298082.1	uncharacterized protein LOC100576972 isoform X2 [Apis mellifera]
	OG0000286	XP_003251870.2	uncharacterized protein LOC100577161 [Apis mellifera]
	OG0001175	XP_026298239.1	uncharacterized protein LOC100577363 [Apis mellifera]
	OG0009496	XP_026296525.1	uncharacterized protein LOC100577521 [Apis mellifera]
	OG0000207	XP_003251193.2	uncharacterized protein LOC100577530 [Apis mellifera]
	OG0000187	XP_006559661.2	uncharacterized protein LOC100578051 isoform X2 [Apis mellifera]
	OG0000207	XP_016769677.1	uncharacterized protein LOC100578130 isoform X2 [Apis mellifera]
	OG0005212	XP_026296715.1	uncharacterized protein LOC102655168 [Apis mellifera]
	OG0007063	XP_026302061.1	uncharacterized protein LOC102655249 [Apis mellifera]
	OG0002277	XP_016772442.1	uncharacterized protein LOC107965670 [Apis mellifera]
	OG0009052	XP_026301736.1	uncharacterized protein LOC107965822 [Apis mellifera]
	OG0009315	XP_026299482.1	uncharacterized protein LOC113219086 isoform X1 [Apis mellifera]
	OG0000187	XP_006570526.1	uncharacterized protein LOC408333 isoform X5 [Apis mellifera]
	OG0001190	XP_392433.4	uncharacterized protein LOC408905 [Apis mellifera]
	OG0010396	XP_016766471.2	uncharacterized protein LOC410736 isoform X2 [Apis mellifera]
	OG0001478	XP_026302219.1	uncharacterized protein LOC410882 isoform X7 [Apis mellifera]
	OG0000130	XP_026295427.1	uncharacterized protein LOC411930 [Apis mellifera]
	OG0001189	XP_395545.1	uncharacterized protein LOC412079 [Apis mellifera]
	OG0001175	XP_006564801.1	uncharacterized protein LOC412969 [Apis mellifera]
	OG0000187	XP_396830.4	uncharacterized protein LOC413385 [Apis mellifera]
	OG0001768	XP_006561304.2	uncharacterized protein LOC550870 [Apis mellifera]
	OG0001189	XP_026295450.1	uncharacterized protein LOC551170 isoform X8 [Apis mellifera]
	OG0009091	XP_026295450.1	uncharacterized protein LOC551170 isoform X8 [Apis mellifera]
	OG0000079	XP_006563210.1	uncharacterized protein LOC551685 isoform X5 [Apis mellifera]
	OG0006276	XP_624595.2	uncharacterized protein LOC552215 [Apis mellifera]
	OG0008263	XP_006567980.2	uncharacterized protein LOC552512 isoform X6 [Apis mellifera]
	OG0009059	XP_026297459.1	uncharacterized protein LOC724518 isoform X2 [Apis mellifera]
	OG0000207	XP_026297853.1	uncharacterized protein LOC724613 isoform X6 [Apis mellifera]
	OG0003519	NP_001106140.1	uncharacterized protein LOC724886 [Apis mellifera]
	OG0000995	XP_026296178.1	uncharacterized protein LOC724971 isoform X4 [Apis mellifera]
	OG0001831	XP_006568964.1	uncharacterized protein LOC725144 isoform X4 [Apis mellifera]
	OG0007467	XP_026298732.1	uncharacterized protein LOC725563 [Apis mellifera]
	OG0000079	XP_006563316.1	uncharacterized protein LOC725746 [Apis mellifera]
	OG0001189	XP_016770984.1	uncharacterized protein LOC726039 isoform X1 [Apis mellifera]
	OG0004050	XP_006557746.1	uncharacterized protein LOC726251 [Apis mellifera]
	OG0000155	XP_006557410.1	uncharacterized protein LOC726305 isoform X2 [Apis mellifera]
	OG0000079	XP_026302088.1	uncharacterized protein LOC726347 [Apis mellifera]
	OG0010377	XP_026302088.1	uncharacterized protein LOC726347 [Apis mellifera]
	OG0003498	XP_006557878.1	uncharacterized protein LOC726370 isoform X2 [Apis mellifera]
	OG0001189	XP_006557734.1	uncharacterized protein LOC726699 isoform X2 [Apis mellifera]
	OG0000995	XP_026297047.1	uncharacterized protein LOC727398 [Apis mellifera]
	OG0009072	XP_026298329.1	unconventional prefoldin RPB5 interactor-like protein isoform X3 [Apis mellifera]
	OG0005432	KAG6798855.1	valacyclovir hydrolase [Apis mellifera caucasica]
	OG0005432	XP_006567224.1	valacyclovir hydrolase [Apis mellifera]
	OG0007059	KAG6799412.1	vanin-like protein 1 [Apis mellifera caucasica]
	OG0010417	XP_001121305.2	vesicular glutamate transporter 2.1 isoform X2 [Apis mellifera]
	OG0003519	XP_016772312.2	WD repeat-containing protein 81 [Apis mellifera]
	OG0009496	XP_026294749.1	WD repeat-containing protein CG11141 [Apis mellifera]
	OG0003516	XP_026297002.1	xaa-Pro dipeptidase [Apis mellifera]
	OG0000079	KAG6801455.1	xanthine dehydrogenase isoform X1 [Apis mellifera caucasica]
	OG0010192	XP_026299553.1	xenotropic and polytropic retrovirus receptor 1-like isoform X2 [Apis mellifera]
	OG0008257	KAG6801179.1	zinc finger and SCAN domain-containing protein 25-like [Apis mellifera caucasica]
	OG0000828	XP_026295629.1	zinc finger CCHC domain-containing protein 2 isoform X2 [Apis mellifera]
	OG0000187	XP_003250899.1	zinc finger FYVE domain-containing protein 1 [Apis mellifera]
	OG0002875	KAG6795687.1	zinc finger protein [Apis mellifera caucasica]
	OG0002875	XP_001120785.2	zinc finger protein 395 isoform X1 [Apis mellifera]
	OG0005320	XP_026302050.1	zinc finger protein 555 [Apis mellifera]
	OG0000207	XP_006557886.1	zinc metalloproteinase nas-13 isoform X3 [Apis mellifera]
	OG0007806	XP_016768829.1	zinc transporter ZIP13 homolog isoform X2 [Apis mellifera]
	OG0007806	KAG6797258.1	zinc transporter ZIP13 isoform X1 [Apis mellifera caucasica]

## Sheet: ST9
Table ST9: Vespa crabro dnds result for branch model
	Each orthogroup (column B) was tested for positive selection by comparing results from null model (codeml M =0, NSites = 0) and altermative model (M=2, NSites = 0).
	w_M0: dn/ds of this orthogroup in the null model (all branches equal)
	np_M0: number of parameters in the null model
	lnL_M0: log-likelihood that the null model fits the data
	np_M2: number of parameters in the alternative model
	lnL_M2 log-likelihood that the alternative model fits the data
	background_w: background dn/ds in the alternative model
	foreground_w: foreground dn/ds in the alternative model
	kappaM2: transition/transversion rate ratio
	TestStatistic: D value, twice the difference in log-likelihoods is computed
	DF: degrees of freedom for chi test
	chiTest: the p value from the chi test, associated with significance of log-likelihood test. P-values under 0.05 show significant best fit of the data by alternative model.
	padj: adjusted p value with Benjamini and Hochberg
	orthogroup (n = 2684)	w_M0	np_M0	lnL_M0	np_M2	lnL_M2	background_w	foreground_w	kappa_M2	D	DF	chiTest	padj
	OG0005022	0.01996	11	-6195	12	-6139.68	0.06632	0.01832	3.7001	110.648	1	7.06584e-26	1.89718e-22
	OG0004663	0.08078	11	-2685.82	12	-2656.85	0.21012	0.07493	5.33708	57.9401	1	2.70227e-14	3.6278e-11
	OG0005463	0.05067	11	-3762.36	12	-3737.32	0.28719	0.02973	3.1149	50.0734	1	1.481e-12	1.3255e-09
	OG0004412	0.03634	11	-4701.24	12	-4689.58	0.31872	0.01703	6.13709	23.3387	1	1.35842e-06	0.000911842
	OG0004334	0.02999	11	-2529.24	12	-2517.93	0.56789	0.00772	2.21381	22.6342	1	1.95967e-06	0.00105234
	OG0004374	0.07938	11	-13702.8	12	-13691.7	0.19059	0.04269	3.59714	22.1214	1	2.55938e-06	0.00114532
	OG0002938	0.0001	11	-825.644	12	-816.054	0.0001	0.0001	NA	19.1811	1	1.18882e-05	0.00367181
	OG0003118	0.02461	11	-2019.4	12	-2010.03	0.25364	0.00654	8.03031	18.7518	1	1.48881e-05	0.00367181
	OG0003712	0.04313	11	-5191.69	12	-5181.91	0.25939	0.0307	4.45961	19.5682	1	9.70716e-06	0.00367181
	OG0004682	0.13621	11	-5872.75	12	-5863.33	0.54122	0.10803	1.9419	18.8258	1	1.43215e-05	0.00367181
	OG0005016	0.0864	11	-2133.78	12	-2124.42	0.35035	0.03661	3.25376	18.7321	1	1.50428e-05	0.00367181
	OG0002868	0.02916	11	-2543	12	-2533.77	0.31089	0.01402	5.13106	18.4605	1	1.7346e-05	0.00388118
	OG0004241	0.0345	11	-935.153	12	-926.302	0.53284	0.0001	2.46529	17.7019	1	2.58367e-05	0.00533626
	OG0003877	0.01617	11	-1913.53	12	-1904.92	0.0001	0.01712	7.30322	17.2255	1	3.31958e-05	0.00636647
	OG0003029	0.11964	11	-655.358	12	-647.103	1.09654	0.02593	2.02758	16.5111	1	4.83673e-05	0.00865774
	OG0002502	0.02251	11	-979.044	12	-970.97	0.74953	0.0001	5.08185	16.148	1	5.85803e-05	0.00983051
	OG0003980	0.08612	11	-1259.76	12	-1251.97	0.05097	0.0886	4.23042	15.5686	1	7.95648e-05	0.0125666
	OG0005367	0.25697	11	-16855.2	12	-16847.6	0.07662	0.27905	4.32862	15.2533	1	9.40139e-05	0.0140237
	OG0004888	0.04764	11	-3528.68	12	-3521.22	0.36454	0.03632	4.5597	14.9281	1	0.000111686	0.015783
	OG0005025	0.06159	11	-3062.89	12	-3055.58	401.407	0.05229	2.29817	14.62	1	0.000131514	0.0176558
	OG0004483	0.08941	11	-2658.6	12	-2651.38	1.05662	0.05604	1.92169	14.4417	1	0.000144567	0.018484
	OG0004342	0.02469	11	-1069.01	12	-1062.07	999	0.0001	1.89832	13.8786	1	0.00019501	0.0238001
	OG0003849	0.18434	11	-6125.16	12	-6118.37	0.0001	0.19787	3.69214	13.5915	1	0.000227217	0.0255649
	OG0004651	0.05701	11	-2710.41	12	-2703.62	0.50375	0.03553	5.10069	13.5808	1	0.000228514	0.0255649
	OG0003080	0.02896	11	-2830.47	12	-2823.74	0.43756	0.01279	NA	13.4457	1	0.000245569	0.0261083
	OG0003230	0.06929	11	-4779.95	12	-4773.25	0.31658	0.05966	3.22731	13.3911	1	0.000252818	0.0261083
	OG0002867	0.28608	11	-2192.29	12	-2185.67	0.0001	0.32845	4.98778	13.2275	1	0.000275871	0.0274338
	OG0003960	0.27756	11	-8163.2	12	-8156.76	0.0001	0.29086	5.60897	12.8892	1	0.000330478	0.0316905
	OG0002816	0.07556	11	-3184.6	12	-3178.31	3.3856	0.03842	3.7286	12.5694	1	0.000392122	0.0363051
	OG0003616	0.02667	11	-2580.73	12	-2574.55	0.53716	0.0069	3.35226	12.3772	1	0.000434616	0.0388982
	OG0002638	0.10315	11	-3907.64	12	-3901.87	2.42199	0.04588	5.52022	11.5407	1	0.000680904	0.056393
	OG0003888	0.20082	11	-1419.18	12	-1413.43	999	0.15669	4.66763	11.5062	1	0.00069363	0.056393
	OG0004130	0.08932	11	-5586.79	12	-5581.06	0.0001	0.09845	5.68903	11.4522	1	0.000714101	0.056393
	OG0005169	0.03397	11	-2081.81	12	-2076.05	1.05895	0.01953	8.61825	11.5334	1	0.000683567	0.056393
	OG0005221	0.21208	11	-3699.61	12	-3693.98	0.01923	0.23429	5.5345	11.267	1	0.000788986	0.0605265
	OG0003899	0.10271	11	-6823.28	12	-6817.73	0.0001	0.11189	3.89732	11.1044	1	0.000861251	0.064235
	OG0003026	0.06369	11	-3168.91	12	-3163.4	0.48062	0.04848	5.44353	11.0347	1	0.000894244	0.0648931
	OG0003519	0.01929	11	-2757.6	12	-2752.16	0.139	0.01288	2.62209	10.8801	1	0.000972035	0.068682
	OG0004416	0.04183	11	-5099.88	12	-5094.54	0.31507	0.02606	3.67012	10.6936	1	0.00107507	0.0740144
	OG0004021	0.0906	11	-12154.2	12	-12149	0.29522	0.07773	6.54625	10.3762	1	0.00127647	0.0856832
	OG0003023	0.56638	11	-2772.82	12	-2767.72	0.06191	0.62652	2.44529	10.2182	1	0.0013906	0.0910676
	OG0003446	0.07304	11	-1296.33	12	-1291.41	0.65942	0.04683	4.01949	9.83341	1	0.0017137	0.107402
	OG0004581	0.36197	11	-10295.8	12	-10290.9	0.12925	0.3895	4.08655	9.82662	1	0.00172004	0.107402
	OG0004236	0.27647	11	-2060.87	12	-2056.05	999	0.22958	4.04408	9.63279	1	0.00191134	0.115487
	OG0004759	0.04287	11	-1697.24	12	-1692.43	0.52396	0.01137	3.38346	9.60968	1	0.00193554	0.115487
	OG0004724	0.15598	11	-3228.85	12	-3224.17	1.95399	0.13691	7.77523	9.36672	1	0.0022096	0.128974
	OG0004883	0.07642	11	-8628.18	12	-8623.58	0.27951	0.06171	4.22442	9.19135	1	0.00243162	0.138913
	OG0003344	0.13667	11	-5342.93	12	-5338.37	0.0001	0.15723	3.35565	9.13001	1	0.0025145	0.140655
	OG0004946	0.0064	11	-2013.12	12	-2008.66	0.06798	0.0001	4.02302	8.91454	1	0.00282909	0.151922
	OG0005447	0.15526	11	-1720.86	12	-1716.38	0.57506	0.10938	3.30997	8.94247	1	0.00278615	0.151922
	OG0003268	0.05775	11	-7897.26	12	-7892.87	0.17538	0.04831	2.87378	8.78862	1	0.00303116	0.159582
	OG0005184	0.48334	11	-1986.7	12	-1982.33	2.54113	0.4001	3.58733	8.73184	1	0.00312701	0.161462
	OG0004540	0.01416	11	-1275.94	12	-1271.62	999	0.0001	3.40694	8.65137	1	0.00326816	0.165566
	OG0004734	0.16986	11	-2357.32	12	-2353.01	1.80831	0.13764	4.75901	8.61434	1	0.00333527	0.165837
	OG0004237	0.12777	11	-10071.7	12	-10067.5	0.0001	0.13453	3.66994	8.43293	1	0.00368486	0.175439
	OG0004590	0.21771	11	-2169.84	12	-2165.63	0.0016	0.24648	3.62592	8.41352	1	0.00372441	0.175439
	OG0005208	0.07741	11	-4028.23	12	-4024.02	0.22095	0.05322	3.69792	8.42895	1	0.00369294	0.175439
	OG0002874	0.14943	11	-4062.83	12	-4058.66	0.89971	0.12956	3.27522	8.34808	1	0.00386096	0.178736
	OG0004364	0.21568	11	-1616.38	12	-1612.26	999	0.19012	5.53016	8.23988	1	0.00409798	0.186493
	OG0004838	0.22399	11	-5448.57	12	-5444.51	0.05585	0.2445	3.32346	8.12579	1	0.004364	0.195289
	OG0003801	0.12554	11	-3055.15	12	-3051.1	0.0001	0.13867	3.6973	8.08991	1	0.00445124	0.195928
	OG0003085	0.14929	11	-4339.81	12	-4335.83	0.03049	0.17029	4.00544	7.9588	1	0.00478541	0.200763
	OG0003406	0.01445	11	-3380.89	12	-3376.9	0.11297	0.0105	2.73915	7.97816	1	0.0047345	0.200763
	OG0004911	0.37452	11	-5280.75	12	-5276.75	0.12328	0.41141	3.41011	8.00389	1	0.00466769	0.200763
	OG0002529	0.1381	11	-3274.6	12	-3270.68	0.51961	0.11552	5.17264	7.83051	1	0.00513715	0.206536
	OG0002941	0.13259	11	-1041.51	12	-1037.57	0.0001	0.13669	4.64442	7.86884	1	0.0050294	0.206536
	OG0004659	0.12567	11	-3761.83	12	-3757.92	0.0001	0.14483	6.00419	7.82467	1	0.00515379	0.206536
	OG0003645	0.02236	11	-3157.83	12	-3153.96	0.54621	0.01137	6.45435	7.73209	1	0.0054248	0.2142
	OG0003974	0.0244	11	-4303.72	12	-4299.91	0.37976	0.01048	6.25381	7.6293	1	0.00574275	0.223468
	OG0004553	0.16051	11	-6190.57	12	-6186.79	0.0001	0.17603	2.26061	7.54572	1	0.00601529	0.230729
	OG0002461	0.11152	11	-3002.22	12	-2998.48	0.37954	0.08975	2.68611	7.46747	1	0.00628238	0.231712
	OG0002469	0.12051	11	-5186.36	12	-5182.66	0.5082	0.09754	7.02077	7.40159	1	0.00651661	0.231712
	OG0002856	0.02462	11	-1509.39	12	-1505.69	0.59147	0.01487	5.69189	7.40804	1	0.00649332	0.231712
	OG0004373	0.67567	11	-4221.09	12	-4217.34	0.13731	0.73657	3.65561	7.49822	1	0.00617599	0.231712
	OG0004755	0.11489	11	-2974.34	12	-2970.67	0.98125	0.1014	7.31905	7.3433	1	0.0067313	0.231712
	OG0005002	0.20041	11	-2177.88	12	-2174.19	0.0001	0.2164	2.93491	7.36614	1	0.00664633	0.231712
	OG0005122	0.23754	11	-5938.17	12	-5934.5	0.76788	0.1907	2.53971	7.35108	1	0.00670225	0.231712
	OG0005383	0.18047	11	-3551.19	12	-3547.49	0.61059	0.1598	5.32726	7.39864	1	0.00652733	0.231712
	OG0003181	0.148	11	-1993.41	12	-1989.79	0.58385	0.12067	4.93795	7.22683	1	0.0071822	0.241053
	OG0003327	0.26169	11	-5343.99	12	-5340.36	0.0001	0.27184	4.48048	7.24587	1	0.00710644	0.241053
	OG0005060	0.01258	11	-3116.19	12	-3112.65	0.08859	0.00557	2.77393	7.07925	1	0.00779815	0.258494
	OG0002806	0.009	11	-8194.42	12	-8190.97	0.05108	0.00402	3.26632	6.8843	1	0.00869559	0.265314
	OG0004050	0.23129	11	-1914.23	12	-1910.78	0.0001	0.26699	5.41458	6.8993	1	0.00862293	0.265314
	OG0004825	0.10151	11	-2000.07	12	-1996.58	0.0001	0.1192	NA	6.97143	1	0.00828211	0.265314
	OG0004949	0.66968	11	-3345.35	12	-3341.85	0.20998	0.76043	4.2994	6.98585	1	0.00821565	0.265314
	OG0005229	0.00172	11	-2324.02	12	-2320.56	0.0668	0.0001	3.43255	6.91184	1	0.00856268	0.265314
	OG0005323	0.08118	11	-1182.57	12	-1179.12	0.50734	0.04836	5.50744	6.90191	1	0.00861036	0.265314
	OG0005416	0.09304	11	-2870.26	12	-2866.79	0.29129	0.0665	1.17892	6.94878	1	0.00838764	0.265314
	OG0002630	0.18495	11	-4973.36	12	-4969.94	0.0001	0.20475	3.40995	6.83752	1	0.00892627	0.2663
	OG0003758	0.078	11	-1631.57	12	-1628.14	0.2983	0.05702	4.09029	6.8515	1	0.00885669	0.2663
	OG0004420	0.32385	11	-3873.55	12	-3870.15	0.0418	0.34602	6.73173	6.78813	1	0.00917661	0.267817
	OG0004520	0.02789	11	-6542.9	12	-6539.51	0.17056	0.02475	2.55356	6.79532	1	0.00913973	0.267817
	OG0002768	0.04189	11	-3632.94	12	-3629.57	0.26443	0.01192	2.97436	6.74374	1	0.00940771	0.268012
	OG0003555	0.2103	11	-3916.36	12	-3912.98	0.04155	0.2342	4.21297	6.75823	1	0.00933163	0.268012
	OG0003886	0.52672	11	-5304.7	12	-5301.33	0.10781	0.5582	3.01014	6.72126	1	0.00952702	0.268012
	OG0005061	0.09381	11	-1040.95	12	-1037.6	0.0001	0.09534	6.08982	6.7109	1	0.00958255	0.268012
	OG0002561	0.14528	11	-4429.66	12	-4426.34	0.63941	0.12998	7.08715	6.6395	1	0.00997419	0.27609
	OG0003688	0.08265	11	-2935.93	12	-2932.64	0.38927	0.07123	5.11908	6.58108	1	0.0103068	0.279534
	OG0003854	0.01058	11	-1034.44	12	-1031.14	999	0.00525	6.55234	6.59619	1	0.0102197	0.279534
	OG0003628	0.21159	11	-2937.46	12	-2934.18	999	0.19053	9.02832	6.54812	1	0.0104995	0.281912
	OG0004164	0.09718	11	-4282.83	12	-4279.59	0.73091	0.05599	3.4894	6.48433	1	0.010883	0.288545
	OG0004281	0.08806	11	-2260.47	12	-2257.24	0.77621	0.07615	4.96964	6.47155	1	0.0109615	0.288545
	OG0004008	0.08493	11	-2470.51	12	-2467.3	0.43382	0.0662	6.87696	6.43072	1	0.0112163	0.292386
	OG0002965	0.23423	11	-4588.74	12	-4585.55	0.04895	0.25994	2.97871	6.39626	1	0.0114361	0.295249
	OG0003253	0.13067	11	-3106.95	12	-3103.78	0.01386	0.14447	5.6749	6.32697	1	0.0118915	0.2984
	OG0003811	0.09355	11	-5017.19	12	-5014.02	0.20777	0.08117	3.99249	6.33181	1	0.0118591	0.2984
	OG0004620	0.12357	11	-2216.24	12	-2213.07	0.0001	0.13714	3.93297	6.34905	1	0.0117444	0.2984
	OG0002581	0.2716	11	-2717.72	12	-2714.58	0.0001	0.30164	4.83241	6.29774	1	0.0120892	0.30055
	OG0002736	0.0614	11	-1878.71	12	-1875.67	0.43051	0.04726	5.05588	6.08154	1	0.0136602	0.323926
	OG0002740	0.15274	11	-1344.9	12	-1341.86	0.99619	0.10311	3.28068	6.0731	1	0.0137256	0.323926
	OG0003839	0.04397	11	-1090.06	12	-1087	0.59069	0.02522	4.11188	6.10804	1	0.0134568	0.323926
	OG0003906	0.04219	11	-2768.64	12	-2765.6	0.59197	0.03663	5.0673	6.07863	1	0.0136827	0.323926
	OG0004599	0.12034	11	-1187.1	12	-1184.05	999	0.09758	5.66893	6.10211	1	0.0135021	0.323926
	OG0005023	0.64486	11	-445.24	12	-442.205	0.0001	0.98784	3.67799	6.06954	1	0.0137533	0.323926
	OG0003134	0.13192	11	-1837.8	12	-1834.8	0.86138	0.11168	9.48973	5.99795	1	0.0143225	0.325897
	OG0003662	0.13284	11	-2041.72	12	-2038.71	0.47448	0.11341	5.78561	6.00994	1	0.0142255	0.325897
	OG0004100	0.39967	11	-13568.7	12	-13565.7	0.65321	0.37332	4.24165	6.00631	1	0.0142548	0.325897
	OG0005342	0.31044	11	-1015.17	12	-1012.15	999	0.27365	4.09379	6.03664	1	0.0140119	0.325897
	OG0005475	0.17884	11	-1494.17	12	-1491.19	0.0001	0.20606	4.91238	5.95784	1	0.014652	0.330593
	OG0002498	0.00369	11	-1452.88	12	-1449.92	0.08425	0.0001	2.76896	5.91111	1	0.0150457	0.330599
	OG0002765	0.25753	11	-4181.76	12	-4178.84	0.94467	0.2321	6.93169	5.84094	1	0.0156574	0.330599
	OG0002932	0.28305	11	-1131.26	12	-1128.35	0.0001	0.33069	NA	5.81682	1	0.0158736	0.330599
	OG0003148	0.1394	11	-1755.68	12	-1752.77	0.0001	0.1551	4.22109	5.82151	1	0.0158313	0.330599
	OG0003641	0.05174	11	-1889.45	12	-1886.52	0.29234	0.02975	NA	5.86651	1	0.0154316	0.330599
	OG0004462	0.08776	11	-11257.4	12	-11254.5	0.02971	0.0932	7.02609	5.85482	1	0.0155345	0.330599
	OG0004514	0.1623	11	-1777.45	12	-1774.49	0.51707	0.12763	2.98975	5.92101	1	0.0149614	0.330599
	OG0004956	0.07632	11	-5763.46	12	-5760.55	0.20858	0.06747	7.9416	5.81572	1	0.0158835	0.330599
	OG0005423	0.12999	11	-5172.35	12	-5169.43	0.0001	0.13912	3.37689	5.85225	1	0.0155572	0.330599
	OG0005533	0.14931	11	-4808.05	12	-4805.14	0.0001	0.16064	4.08043	5.8311	1	0.0157453	0.330599
	OG0002607	0.2009	11	-1771.61	12	-1768.79	0.91703	0.17701	3.94218	5.64171	1	0.0175381	0.333041
	OG0002963	0.21406	11	-6441.47	12	-6438.58	0.03135	0.23202	2.98066	5.77237	1	0.01628	0.333041
	OG0002974	0.09457	11	-2012.72	12	-2009.85	0.58565	0.07581	4.65094	5.74407	1	0.0165444	0.333041
	OG0003127	0.04545	11	-3970.41	12	-3967.54	0.23816	0.039	3.20689	5.72966	1	0.0166807	0.333041
	OG0003129	0.05725	11	-2511.41	12	-2508.6	0.23558	0.04747	4.23988	5.62701	1	0.0176858	0.333041
	OG0003780	0.17615	11	-3444.41	12	-3441.58	0.54822	0.13754	3.50078	5.66748	1	0.0172822	0.333041
	OG0003924	0.14333	11	-2942.69	12	-2939.81	0.0001	0.15557	2.86984	5.74996	1	0.016489	0.333041
	OG0003963	0.18863	11	-2205.2	12	-2202.35	0.0001	0.20654	3.45576	5.70743	1	0.0168932	0.333041
	OG0003989	0.14947	11	-2258.46	12	-2255.64	0.0001	0.16906	1.51895	5.65294	1	0.0174261	0.333041
	OG0004060	0.09713	11	-1698.08	12	-1695.22	999	0.08679	NA	5.73268	1	0.0166521	0.333041
	OG0004365	0.14046	11	-1798.82	12	-1796	0.50034	0.10955	3.25046	5.64006	1	0.0175546	0.333041
	OG0004699	0.07056	11	-2622.71	12	-2619.89	0.35878	0.05671	7.74231	5.64212	1	0.017534	0.333041
	OG0004958	0.16783	11	-6224.22	12	-6221.37	0.39462	0.15385	6.58862	5.69457	1	0.0170175	0.333041
	OG0005032	0.11146	11	-3411.62	12	-3408.81	0.0001	0.12099	5.46418	5.6219	1	0.0177374	0.333041
	OG0004647	0.2521	11	-1460.9	12	-1458.13	1.81721	0.2153	3.49269	5.54986	1	0.0184821	0.344615
	OG0003071	0.00486	11	-1695.47	12	-1692.73	0.0888	0.0001	NA	5.47281	1	0.0193145	0.350745
	OG0003172	0.18809	11	-3474.87	12	-3472.13	0.02767	0.20525	6.73511	5.47539	1	0.0192861	0.350745
	OG0003236	0.00934	11	-6040.15	12	-6037.41	0.06806	0.00727	3.92176	5.4711	1	0.0193335	0.350745
	OG0005471	0.09937	11	-5010.02	12	-5007.28	0.0001	0.10613	4.58814	5.47299	1	0.0193126	0.350745
	OG0003657	0.10275	11	-3086.42	12	-3083.71	0.39096	0.08909	3.36295	5.41757	1	0.019935	0.356837
	OG0005458	0.42223	11	-1704.51	12	-1701.79	0.05271	0.47371	4.49402	5.4249	1	0.0198515	0.356837
	OG0003834	0.04526	11	-3805.12	12	-3802.43	60.0294	0.04052	NA	5.3751	1	0.0204262	0.363207
	OG0003328	0.00273	11	-3236.76	12	-3234.08	0.04432	0.0001	3.95448	5.35465	1	0.0206671	0.365073
	OG0003594	0.23624	11	-1400.6	12	-1397.93	0.0001	0.27454	NA	5.34007	1	0.0208406	0.365733
	OG0002698	0.05466	11	-3116.78	12	-3114.14	999	0.04772	5.17059	5.28332	1	0.0215306	0.375388
	OG0005445	0.08992	11	-2113.47	12	-2110.84	0.40649	0.0764	6.25957	5.27072	1	0.0216871	0.375676
	OG0004903	0.29896	11	-1463.18	12	-1460.55	0.0001	0.35576	2.53354	5.25652	1	0.0218647	0.376325
	OG0003156	0.22049	11	-1433.05	12	-1430.45	1.60023	0.19236	3.31226	5.19484	1	0.022654	0.382423
	OG0003360	0.11209	11	-2408.08	12	-2405.49	0.0001	0.12981	5.91492	5.17675	1	0.0228912	0.382423
	OG0004129	0.08331	11	-2385.54	12	-2382.95	0.0001	0.09304	7.45473	5.17371	1	0.0229311	0.382423
	OG0005151	0.17944	11	-3121.02	12	-3118.42	0.02856	0.19692	4.95182	5.20023	1	0.022584	0.382423
	OG0005332	0.09104	11	-2169.8	12	-2167.2	0.0001	0.09918	3.5164	5.20413	1	0.0225333	0.382423
	OG0005071	0.71795	11	-9435.66	12	-9433.08	1.52585	0.68175	4.34603	5.15052	1	0.0232394	0.385172
	OG0003838	0.65204	11	-14949.9	12	-14947.3	0.37662	0.67993	5.98964	5.12872	1	0.023533	0.387646
	OG0003034	0.17397	11	-4233	12	-4230.45	0.02891	0.18744	2.96836	5.08456	1	0.0241398	0.38955
	OG0004198	0.23017	11	-1100.48	12	-1097.94	1.53147	0.19366	3.05353	5.07817	1	0.024229	0.38955
	OG0004628	0.07553	11	-4516.64	12	-4514.09	0.0001	0.082	6.04171	5.099	1	0.0239396	0.38955
	OG0004768	0.23532	11	-3120.83	12	-3118.29	0.0001	0.25791	5.29685	5.08704	1	0.0241054	0.38955
	OG0002543	0.05486	11	-8956.65	12	-8954.12	0.0001	0.05741	4.96454	5.06179	1	0.024459	0.390907
	OG0002742	0.0415	11	-2612.22	12	-2609.7	0.13485	0.03346	4.41259	5.04546	1	0.0246906	0.392273
	OG0003331	0.10709	11	-8822.25	12	-8819.74	0.26565	0.09893	2.6829	5.02942	1	0.0249202	0.393592
	OG0002565	0.41078	11	-2704.61	12	-2702.11	0.12022	0.45448	4.92376	5.00077	1	0.0253361	0.397821
	OG0004824	0.00329	11	-1793.18	12	-1790.68	0.04482	0.0001	7.66063	4.98817	1	0.0255212	0.398397
	OG0004733	0.33337	11	-2881.51	12	-2879.03	0.10634	0.36918	5.12494	4.94959	1	0.0260968	0.402701
	OG0005044	0.20864	11	-2244.46	12	-2241.98	3.14207	0.19204	7.3782	4.95903	1	0.0259548	0.402701
	OG0004532	0.08052	11	-5902.27	12	-5899.81	0.01426	0.08662	3.72965	4.9243	1	0.0264815	0.406302
	OG0002734	0.15078	11	-2328.23	12	-2325.78	0.02371	0.16817	2.99647	4.90095	1	0.0268419	0.408389
	OG0004062	0.00225	11	-4787.98	12	-4785.53	0.02838	0.0001	7.45395	4.88553	1	0.0270828	0.408389
	OG0004341	0.11955	11	-2923.42	12	-2920.99	0.0001	0.12737	7.22033	4.87643	1	0.0272259	0.408389
	OG0004696	0.02795	11	-3883.05	12	-3880.61	0.11314	0.02183	6.60077	4.88207	1	0.0271371	0.408389
	OG0004430	0.06197	11	-4928.38	12	-4925.95	0.0001	0.06902	5.50825	4.85597	1	0.0275507	0.408694
	OG0005003	0.21226	11	-1941.38	12	-1938.95	0.90386	0.18699	3.57875	4.85672	1	0.0275387	0.408694
	OG0003669	0.04846	11	-7849.28	12	-7846.87	0.0001	0.05148	6.28772	4.81946	1	0.0281401	0.409745
	OG0004222	0.01746	11	-5394.28	12	-5391.87	0.06494	0.01381	NA	4.81385	1	0.0282319	0.409745
	OG0004788	0.02739	11	-1611.56	12	-1609.14	999	0.02337	7.84601	4.83941	1	0.0278164	0.409745
	OG0005237	0.02488	11	-2572.97	12	-2570.56	0.20415	0.01761	4.7357	4.82224	1	0.0280948	0.409745
	OG0003420	0.01564	11	-4833.33	12	-4830.95	0.13141	0.01244	5.3696	4.76825	1	0.0289893	0.418474
	OG0003307	0.09813	11	-1596.5	12	-1594.12	999	0.08502	3.61317	4.74883	1	0.0293183	0.420539
	OG0003813	0.33285	11	-9253.05	12	-9250.68	0.17158	0.34967	4.84882	4.74137	1	0.0294456	0.420539
	OG0002713	0.02488	11	-3442.59	12	-3440.27	0.09945	0.01169	4.24523	4.62926	1	0.031431	0.440208
	OG0003460	0.17383	11	-6309.87	12	-6307.56	0.34993	0.16	7.7808	4.62667	1	0.0314786	0.440208
	OG0004182	0.1738	11	-6512.37	12	-6510.06	0.0276	0.18017	5.14587	4.63076	1	0.0314037	0.440208
	OG0005328	0.2357	11	-9209.13	12	-9206.82	0.03889	0.24211	4.24737	4.63647	1	0.0312993	0.440208
	OG0003055	0.01305	11	-3474.99	12	-3472.7	0.05911	0.00933	9.60188	4.58992	1	0.0321605	0.447414
	OG0005378	0.03105	11	-1482.29	12	-1480.01	0.2412	0.01942	3.7716	4.57759	1	0.0323927	0.448321
	OG0005281	0.03658	11	-898.935	12	-896.659	0.36674	0.02282	1.7219	4.55074	1	0.0329045	0.45307
	OG0004195	0.11567	11	-1925.61	12	-1923.34	0.4469	0.0989	5.39468	4.53282	1	0.0332507	0.453288
	OG0004538	0.12075	11	-2069.62	12	-2067.35	0.0001	0.13058	4.04265	4.53245	1	0.033258	0.453288
	OG0002970	0.21801	11	-5748.93	12	-5746.67	0.07563	0.23127	4.11283	4.51628	1	0.0335738	0.455282
	OG0003359	0.22074	11	-7540.2	12	-7537.97	0.10723	0.2357	5.13377	4.45373	1	0.0348252	0.458361
	OG0003939	0.1199	11	-1649.72	12	-1647.49	0.52915	0.09852	2.75691	4.45795	1	0.0347391	0.458361
	OG0004143	0.07397	11	-3250.97	12	-3248.72	0.0001	0.07975	5.13558	4.49291	1	0.0340358	0.458361
	OG0004190	0.09075	11	-10968.6	12	-10966.3	0.17407	0.08495	4.24328	4.46456	1	0.034605	0.458361
	OG0004197	0.15809	11	-1320.38	12	-1318.14	0.0001	0.18923	8.17456	4.48279	1	0.0342378	0.458361
	OG0004891	0.00958	11	-590.961	12	-588.73	0.10382	0.0001	6.8973	4.46292	1	0.0346382	0.458361
	OG0003880	0.08076	11	-3835.39	12	-3833.17	0.29744	0.0734	5.86883	4.43939	1	0.0351188	0.459317
	OG0004011	0.08943	11	-927.556	12	-925.339	0.0001	0.10762	4.63724	4.43351	1	0.0352399	0.459317
	OG0002518	0.31842	11	-4615.47	12	-4613.3	1.34673	0.30159	3.48115	4.35153	1	0.0369758	0.461525
	OG0002708	0.09387	11	-2768.19	12	-2766.02	0.0001	0.10025	8.48389	4.34166	1	0.0371907	0.461525
	OG0002745	0.12491	11	-4363.89	12	-4361.69	0.3578	0.11384	2.86079	4.38826	1	0.0361873	0.461525
	OG0002853	0.28603	11	-5333.92	12	-5331.75	0.05959	0.29865	5.53002	4.33665	1	0.0373002	0.461525
	OG0002882	0.09013	11	-4269.69	12	-4267.48	0.0001	0.09516	5.35889	4.40754	1	0.0357804	0.461525
	OG0003100	0.33967	11	-1662.05	12	-1659.88	3.46883	0.30022	3.51396	4.34252	1	0.0371718	0.461525
	OG0003141	0.00496	11	-1151.21	12	-1149.01	0.05028	0.0001	6.10453	4.38814	1	0.0361899	0.461525
	OG0004099	0.17036	11	-2882.75	12	-2880.57	0.04236	0.18856	5.49687	4.36141	1	0.0367618	0.461525
	OG0004694	0.05691	11	-855.404	12	-853.221	0.60519	0.03922	NA	4.36615	1	0.0366598	0.461525
	OG0005194	0.1976	11	-2508.93	12	-2506.73	0.0001	0.21852	3.27224	4.39462	1	0.0360525	0.461525
	OG0005277	0.43704	11	-4538.1	12	-4535.93	1.04718	0.40161	5.2359	4.34505	1	0.0371167	0.461525
	OG0003084	0.17205	11	-1316.57	12	-1314.44	0.51148	0.13429	8.11402	4.26684	1	0.0388631	0.465156
	OG0003558	0.18143	11	-1419.59	12	-1417.43	0.03357	0.21894	NA	4.31343	1	0.0378126	0.465156
	OG0003608	0.19426	11	-1603.51	12	-1601.37	0.75408	0.16418	6.33346	4.27385	1	0.0387031	0.465156
	OG0004108	0.02499	11	-5129.06	12	-5126.93	0.09913	0.02138	7.31439	4.27735	1	0.0386235	0.465156
	OG0004163	0.00385	11	-2222.12	12	-2219.99	0.03501	0.0001	3.50106	4.26196	1	0.038975	0.465156
	OG0004196	0.13953	11	-1061.11	12	-1058.97	552.672	0.12114	NA	4.26176	1	0.0389795	0.465156
	OG0004579	0.04905	11	-4778.24	12	-4776.09	0.0001	0.05181	5.69518	4.30239	1	0.0380589	0.465156
	OG0005468	0.32366	11	-1878.76	12	-1876.62	0.09538	0.38498	3.20196	4.27738	1	0.0386228	0.465156
	OG0002749	0.18689	11	-3068.47	12	-3066.35	0.0001	0.19967	3.66022	4.2429	1	0.0394149	0.466207
	OG0004878	0.10287	11	-3143.59	12	-3141.47	0.0001	0.10881	5.19686	4.24519	1	0.0393617	0.466207
	OG0002705	0.2642	11	-1710.02	12	-1707.91	0.0001	0.32849	5.01877	4.20506	1	0.0403036	0.467089
	OG0002784	0.08343	11	-1663.15	12	-1661.06	0.0001	0.09798	9.19197	4.18762	1	0.0407203	0.467089
	OG0003000	0.25162	11	-4857.55	12	-4855.45	0.0001	0.27063	4.31041	4.18536	1	0.0407746	0.467089
	OG0003190	0.16921	11	-2423.21	12	-2421.12	0.58742	0.14095	6.45004	4.18743	1	0.0407247	0.467089
	OG0003893	0.24904	11	-3863.37	12	-3861.26	0.984	0.22019	4.56804	4.2156	1	0.0400539	0.467089
	OG0003943	0.1019	11	-1727.64	12	-1725.54	0.97174	0.08465	2.42387	4.2128	1	0.04012	0.467089
	OG0004403	0.02621	11	-21935.1	12	-21933	0.05809	0.02437	9.46353	4.18093	1	0.0408812	0.467089
	OG0005257	0.27998	11	-4022.33	12	-4020.23	0.0001	0.31464	4.03479	4.20515	1	0.0403014	0.467089
	OG0003450	0.08243	11	-4094.87	12	-4092.79	0.01663	0.08854	3.17129	4.16116	1	0.041361	0.469229
	OG0003567	0.06773	11	-2822.67	12	-2820.6	0.33205	0.05904	6.31827	4.13753	1	0.0419422	0.469229
	OG0004344	0.17407	11	-7242.52	12	-7240.44	0.05728	0.18174	3.88682	4.14342	1	0.0417967	0.469229
	OG0005193	0.31876	11	-10204	12	-10202	0.8016	0.29616	3.09635	4.14242	1	0.0418212	0.469229
	OG0005495	0.08423	11	-5814.24	12	-5812.16	0.0001	0.08832	3.04815	4.15444	1	0.0415255	0.469229
	OG0004158	0.26806	11	-2474.53	12	-2472.47	0.04774	0.30691	4.31878	4.12533	1	0.0422458	0.470664
	OG0004573	0.19446	11	-5033.43	12	-5031.38	0.07994	0.21016	7.07659	4.09924	1	0.0429025	0.476005
	OG0003013	0.10234	11	-4641.9	12	-4639.88	0.67104	0.07239	3.43373	4.05044	1	0.0441597	0.477797
	OG0003061	0.05206	11	-6215.3	12	-6213.27	0.0001	0.05708	5.99809	4.05559	1	0.0440253	0.477797
	OG0003384	0.04255	11	-2129.17	12	-2127.13	0.20671	0.03674	2.23365	4.06438	1	0.0437968	0.477797
	OG0003421	0.16127	11	-2898.72	12	-2896.7	0.57296	0.14321	4.62188	4.04472	1	0.0443096	0.477797
	OG0003695	0.15465	11	-1968.93	12	-1966.9	0.0001	0.16714	5.01995	4.06492	1	0.0437828	0.477797
	OG0004059	0.04003	11	-5460.28	12	-5458.24	0.13294	0.03388	6.14351	4.07163	1	0.0436092	0.477797
	OG0005019	0.24704	11	-1263.21	12	-1261.18	0.8481	0.20412	6.9618	4.05761	1	0.0439726	0.477797
	OG0002714	0.40517	11	-2033.17	12	-2031.16	0.09345	0.45275	3.38634	4.01534	1	0.0450881	0.481982
	OG0002811	0.11263	11	-3307.35	12	-3305.38	0.02198	0.12254	5.35421	3.9402	1	0.0471453	0.481982
	OG0003358	0.08879	11	-2184.6	12	-2182.61	0.0001	0.09964	5.31556	3.99041	1	0.04576	0.481982
	OG0003448	0.01814	11	-2309.29	12	-2307.3	0.10342	0.01166	6.39145	3.97016	1	0.0463133	0.481982
	OG0003653	0.14745	11	-11595.9	12	-11593.9	0.07654	0.15443	4.69575	4.00045	1	0.0454881	0.481982
	OG0003665	0.54418	11	-4299.35	12	-4297.4	1.36284	0.5082	3.94053	3.90619	1	0.0481085	0.481982
	OG0003783	0.31365	11	-2426.37	12	-2424.4	0.05504	0.34565	4.90678	3.94514	1	0.0470069	0.481982
	OG0004032	0.0181	11	-6574.81	12	-6572.85	0.0001	0.01984	5.53885	3.90884	1	0.0480327	0.481982
	OG0004056	0.08275	11	-1066.3	12	-1064.34	0.50713	0.06068	3.08873	3.91219	1	0.047937	0.481982
	OG0004098	0.71588	11	-1659.74	12	-1657.76	3.63802	0.63556	5.88499	3.97184	1	0.0462672	0.481982
	OG0004153	0.04969	11	-1111.76	12	-1109.81	747.297	0.04068	3.9889	3.91273	1	0.0479218	0.481982
	OG0004175	0.11148	11	-765.81	12	-763.828	999	0.09663	3.25386	3.96372	1	0.0464907	0.481982
	OG0004312	0.11619	11	-1797.96	12	-1795.97	0.02745	0.13511	8.26866	3.96986	1	0.0463217	0.481982
	OG0004388	0.05645	11	-5682.43	12	-5680.44	0.20627	0.04545	1.87968	3.96444	1	0.046471	0.481982
	OG0004487	0.12035	11	-863.115	12	-861.145	0.36161	0.06597	3.31745	3.93861	1	0.0471898	0.481982
	OG0004504	0.21092	11	-2340.97	12	-2338.96	1.33619	0.19288	5.55113	4.00869	1	0.0452664	0.481982
	OG0005064	0.01235	11	-1941.89	12	-1939.93	0.37981	0.0001	NA	3.91543	1	0.0478447	0.481982
	OG0005129	0.21748	11	-11502	12	-11500	0.08605	0.2239	3.93679	3.92177	1	0.0476647	0.481982
	OG0005525	0.13392	11	-3954.36	12	-3952.39	0.0243	0.14532	6.51121	3.95686	1	0.0466808	0.481982
	OG0003754	0.11558	11	-2837.19	12	-2835.25	0.28029	0.09246	4.84144	3.87685	1	0.0489563	0.488653
	OG0003875	0.06659	11	-6300.49	12	-6298.56	0.0001	0.07029	7.46425	3.84911	1	0.0497723	0.489519
	OG0004575	0.18039	11	-4384.13	12	-4382.21	0.0001	0.19783	6.47103	3.85341	1	0.049645	0.489519
	OG0004605	0.01494	11	-2624.95	12	-2623.02	0.32308	0.01009	NA	3.8609	1	0.0494238	0.489519
	OG0005236	0.25445	11	-10704.2	12	-10702.2	0.46994	0.24237	5.77004	3.85215	1	0.0496823	0.489519
	OG0003918	0.26988	11	-10585	12	-10583	0.44122	0.25889	2.19971	3.82668	1	0.0504426	0.492504
	OG0004739	0.11848	11	-844.482	12	-842.566	0.0001	0.14114	7.1739	3.83179	1	0.0502891	0.492504
	OG0005329	0.04132	11	-5754.12	12	-5752.21	0.0001	0.0468	2.67707	3.81627	1	0.0507571	0.493778
	OG0004089	0.0653	11	-2533.44	12	-2531.54	0.36911	0.05752	7.88482	3.80188	1	0.0511952	0.49602
	OG0004402	0.04997	11	-3976.19	12	-3974.29	0.0001	0.05525	8.4448	3.7909	1	0.0515321	0.49602
	OG0004992	0.17855	11	-3128.65	12	-3126.76	0.02316	0.18903	4.37659	3.79058	1	0.0515418	0.49602
	OG0002661	0.04566	11	-4955.34	12	-4953.45	0.0001	0.04926	9.13368	3.78303	1	0.0517747	0.496482
	OG0003804	0.03746	11	-8848.95	12	-8847.08	0.0001	0.04356	7.24083	3.75079	1	0.0527825	0.500781
	OG0004343	0.12018	11	-707.596	12	-705.719	1.18606	0.06969	4.15232	3.75394	1	0.0526833	0.500781
	OG0004593	0.05938	11	-4113.38	12	-4111.5	0.0001	0.06608	6.37699	3.75948	1	0.0525088	0.500781
	OG0002532	0.09788	11	-3858.89	12	-3857.02	0.38227	0.09026	6.14433	3.7421	1	0.0530577	0.501619
	OG0005519	0.16009	11	-4510.82	12	-4508.96	0.03307	0.16709	3.92566	3.72199	1	0.0537005	0.505915
	OG0004134	0.26003	11	-1009.46	12	-1007.61	1.40242	0.22685	6.16197	3.71163	1	0.0540347	0.507283
	OG0005412	0.03117	11	-3023.16	12	-3021.31	0.13627	0.02636	9.74308	3.70517	1	0.0542441	0.507475
	OG0002655	0.13757	11	-2833.92	12	-2832.07	0.0001	0.14787	3.73425	3.68736	1	0.0548263	0.507616
	OG0004155	0.09812	11	-5792.43	12	-5790.58	0.03578	0.10805	5.51537	3.69267	1	0.0546519	0.507616
	OG0004914	0.12189	11	-2971.81	12	-2969.96	0.02577	0.13603	5.75546	3.69532	1	0.0545652	0.507616
	OG0002675	0.1535	11	-13064.6	12	-13062.7	0.29377	0.14672	3.75125	3.66357	1	0.0556143	0.513142
	OG0002998	0.03872	11	-5674.13	12	-5672.3	0.15609	0.03104	5.04178	3.6522	1	0.0559953	0.513876
	OG0005512	0.1326	11	-1736.05	12	-1734.23	0.57981	0.11967	7.95266	3.64978	1	0.0560766	0.513876
	OG0003219	0.23244	11	-7718.89	12	-7717.07	0.48952	0.21859	6.03445	3.63204	1	0.0566774	0.514118
	OG0004564	0.06745	11	-3845.79	12	-3843.97	0.20171	0.0581	3.62698	3.63472	1	0.0565862	0.514118
	OG0004751	0.20483	11	-1391.58	12	-1389.76	0.0001	0.23264	4.14203	3.6432	1	0.0562985	0.514118
	OG0004267	0.12822	11	-16343	12	-16341.2	0.19413	0.12232	3.79218	3.62511	1	0.0569137	0.514523
	OG0003175	0.1093	11	-1255.38	12	-1253.58	0.5193	0.0914	6.43515	3.61709	1	0.0571887	0.515274
	OG0003110	0.22939	11	-4173.92	12	-4172.12	0.46798	0.2082	6.87449	3.60956	1	0.0574482	0.515881
	OG0002885	0.10107	11	-1270.08	12	-1268.3	0.61783	0.07874	3.77904	3.55579	1	0.059338	0.529311
	OG0004858	0.07514	11	-5240.07	12	-5238.29	0.0001	0.08011	3.33953	3.55634	1	0.0593185	0.529311
	OG0002813	0.11227	11	-2308.93	12	-2307.17	0.45372	0.09791	5.76237	3.52656	1	0.0603929	0.536628
	OG0004479	0.04955	11	-3983.08	12	-3981.32	0.16952	0.04469	4.1654	3.52204	1	0.060558	0.536628
	OG0002780	0.0231	11	-2694.19	12	-2692.44	0.40459	0.01564	7.40669	3.49756	1	0.0614594	0.542089
	OG0003566	0.0168	11	-1229.92	12	-1228.17	0.26239	0.00862	NA	3.49436	1	0.0615781	0.542089
	OG0002613	0.08688	11	-8299.31	12	-8297.57	0.02828	0.09155	3.66579	3.47777	1	0.0621985	0.545761
	OG0003684	0.08877	11	-1727.66	12	-1725.92	0.0001	0.10273	5.49014	3.47066	1	0.0624665	0.546327
	OG0002757	0.46111	11	-1426.1	12	-1424.37	0.0001	0.49172	1.90724	3.44618	1	0.063398	0.547711
	OG0004372	0.21024	11	-1915.64	12	-1913.91	0.0001	0.25809	5.52172	3.45894	1	0.0629107	0.547711
	OG0004873	0.26671	11	-6442.49	12	-6440.77	0.52091	0.2511	5.32913	3.45172	1	0.0631861	0.547711
	OG0004935	0.0622	11	-8109.62	12	-8107.9	0.15818	0.05555	7.58872	3.44507	1	0.0634407	0.547711
	OG0004746	0.11767	11	-960.401	12	-958.683	0.57566	0.09196	8.07724	3.4372	1	0.0637436	0.548562
	OG0004115	0.15222	11	-4582.71	12	-4581	0.0001	0.16412	5.90639	3.41991	1	0.0644144	0.549651
	OG0004698	0.27553	11	-1846.35	12	-1844.64	1.06349	0.25185	6.12787	3.41812	1	0.0644843	0.549651
	OG0005455	0.21852	11	-2110.22	12	-2108.51	0.0001	0.23975	6.97805	3.41868	1	0.0644627	0.549651
	OG0002923	0.45253	11	-838.043	12	-836.34	999	0.38949	6.59606	3.40691	1	0.064924	0.551648
	OG0002537	0.22737	11	-9808.85	12	-9807.16	0.11774	0.23907	5.84163	3.38231	1	0.0658998	0.552928
	OG0002958	0.09788	11	-4837.8	12	-4836.12	0.02808	0.10423	5.64226	3.36545	1	0.0665773	0.552928
	OG0002983	0.1704	11	-1852.64	12	-1850.97	0.05885	0.20179	4.7379	3.3342	1	0.0678533	0.552928
	OG0003412	0.13467	11	-1561.59	12	-1559.9	0.0001	0.14883	5.27885	3.36709	1	0.0665111	0.552928
	OG0003445	0.0452	11	-2677.72	12	-2676.07	0.2157	0.0389	6.14254	3.3028	1	0.0691619	0.552928
	OG0003863	0.37957	11	-2740.1	12	-2738.41	2.07628	0.3563	4.09587	3.36746	1	0.0664964	0.552928
	OG0003936	0.05331	11	-18209.5	12	-18207.8	0.02497	0.05538	6.57169	3.30745	1	0.0689663	0.552928
	OG0004067	0.16961	11	-2037.3	12	-2035.64	0.0001	0.17935	2.73816	3.33835	1	0.0676824	0.552928
	OG0004302	0.23534	11	-615.982	12	-614.324	999	0.20827	2.32972	3.31605	1	0.0686066	0.552928
	OG0004718	0.123	11	-4392.47	12	-4390.8	0.2612	0.08379	6.64946	3.34464	1	0.0674241	0.552928
	OG0004844	0.00311	11	-4740.79	12	-4739.1	0.03418	0.00163	4.63095	3.37962	1	0.0660072	0.552928
	OG0004898	0.0639	11	-2022.47	12	-2020.8	0.0001	0.0709	4.89647	3.34891	1	0.0672496	0.552928
	OG0004922	0.02472	11	-1142.77	12	-1141.1	0.35588	0.01276	5.81581	3.34136	1	0.0675589	0.552928
	OG0004991	0.06414	11	-1793.14	12	-1791.49	0.19345	0.05313	7.79115	3.30601	1	0.0690271	0.552928
	OG0005076	0.15611	11	-1510.73	12	-1509.04	0.0001	0.17141	5.67603	3.3799	1	0.065996	0.552928
	OG0005107	0.07414	11	-2636.01	12	-2634.36	0.33967	0.06675	3.8672	3.30515	1	0.0690629	0.552928
	OG0005163	0.34011	11	-2808.65	12	-2807	1.38026	0.31484	6.90648	3.31128	1	0.068806	0.552928
	OG0005190	0.0944	11	-2800.72	12	-2799.07	0.0001	0.10487	4.17533	3.30206	1	0.0691932	0.552928
	OG0005222	0.02134	11	-2956.39	12	-2954.7	0.38741	0.0179	3.97587	3.36834	1	0.0664606	0.552928
	OG0005366	0.07379	11	-5123.21	12	-5121.56	0.0001	0.07668	4.18897	3.30363	1	0.0691268	0.552928
	OG0002476	0.0492	11	-1845.25	12	-1843.61	0.15835	0.04023	6.61155	3.28502	1	0.0699147	0.557035
	OG0002641	0.02439	11	-2663.86	12	-2662.22	0.0908	0.02025	3.984	3.26484	1	0.0707798	0.557106
	OG0003213	0.25261	11	-797.784	12	-796.153	0.0001	0.28143	5.06784	3.26187	1	0.0709084	0.557106
	OG0004161	0.22213	11	-2947.98	12	-2946.35	0.06543	0.23763	4.71434	3.27008	1	0.0705544	0.557106
	OG0004680	0.0427	11	-1374.5	12	-1372.87	0.0001	0.05015	3.91356	3.26496	1	0.0707747	0.557106
	OG0004865	0.20344	11	-13777.6	12	-13776	0.11792	0.21142	4.12208	3.26065	1	0.070961	0.557106
	OG0003364	0.09077	11	-3120.5	12	-3118.88	999	0.08574	4.53451	3.23801	1	0.0719478	0.561569
	OG0004866	0.22129	11	-6306.36	12	-6304.74	0.09479	0.23342	1.82954	3.24018	1	0.0718529	0.561569
	OG0002830	0.06391	11	-9852.72	12	-9851.11	0.02079	0.06712	6.29821	3.22314	1	0.0726044	0.565052
	OG0002624	0.0548	11	-5819	12	-5817.39	0.13463	0.04994	9.03546	3.20902	1	0.0732332	0.566093
	OG0002839	0.13359	11	-5034.4	12	-5032.8	0.02949	0.13924	2.66837	3.19788	1	0.0737336	0.566093
	OG0003087	0.0917	11	-3539.18	12	-3537.58	0.41371	0.08394	4.07953	3.19658	1	0.0737923	0.566093
	OG0003853	0.19375	11	-5230.06	12	-5228.46	0.08582	0.20695	7.39165	3.20489	1	0.0734184	0.566093
	OG0004461	0.06477	11	-3743.94	12	-3742.34	0.0001	0.06841	6.76811	3.20872	1	0.0732468	0.566093
	OG0005530	0.02781	11	-6576.05	12	-6574.45	0.0001	0.03008	7.07238	3.18293	1	0.074411	0.569212
	OG0004415	0.06388	11	-1730.32	12	-1728.74	0.0001	0.07049	5.79779	3.16481	1	0.0752411	0.573927
	OG0004212	0.19877	11	-2809.87	12	-2808.29	0.0001	0.22814	5.52292	3.1545	1	0.0757179	0.574781
	OG0004913	0.01438	11	-8060.74	12	-8059.17	0.04867	0.01221	6.4606	3.15047	1	0.0759049	0.574781
	OG0004947	0.07262	11	-4292.99	12	-4291.41	0.0001	0.07681	4.1435	3.14853	1	0.0759952	0.574781
	OG0003010	0.10477	11	-3625.72	12	-3624.15	0.0001	0.11516	NA	3.13322	1	0.076712	0.57534
	OG0003146	0.22893	11	-3701.79	12	-3700.22	0.81371	0.21741	5.44947	3.13433	1	0.0766598	0.57534
	OG0005390	0.15746	11	-1452.98	12	-1451.41	999	0.14676	4.68471	3.13516	1	0.0766209	0.57534
	OG0003170	0.13456	11	-1331.68	12	-1330.12	0.02994	0.15277	5.70172	3.12094	1	0.077292	0.576469
	OG0004716	0.2472	11	-10467.3	12	-10465.7	0.4213	0.23817	3.97795	3.12123	1	0.0772785	0.576469
	OG0002886	0.34967	11	-2065.31	12	-2063.76	1.75922	0.31718	4.18618	3.10301	1	0.0781479	0.578539
	OG0002967	0.13103	11	-2944.85	12	-2943.3	0.29168	0.11893	2.79215	3.0958	1	0.0784947	0.578539
	OG0004583	0.09682	11	-1907.45	12	-1905.9	0.0001	0.10467	3.55955	3.09265	1	0.0786468	0.578539
	OG0004829	0.22034	11	-3970.28	12	-3968.74	0.72905	0.20833	4.9486	3.09592	1	0.0784886	0.578539
	OG0005288	0.09241	11	-3001.87	12	-3000.32	0.0001	0.10106	5.31618	3.10033	1	0.0782764	0.578539
	OG0003859	0.10646	11	-7155.41	12	-7153.87	0.02262	0.11157	6.02148	3.08384	1	0.0790735	0.580089
	OG0003782	0.07437	11	-1673.84	12	-1672.3	0.26783	0.063	6.17508	3.0753	1	0.0794899	0.581554
	OG0004393	0.14614	11	-3970.09	12	-3968.55	0.49232	0.13564	5.70365	3.07047	1	0.0797264	0.5817
	OG0003458	0.152	11	-3614.31	12	-3612.79	0.42816	0.13725	6.24403	3.04912	1	0.0807808	0.585562
	OG0003736	0.05476	11	-4402.56	12	-4401.04	0.0001	0.06166	6.34213	3.04653	1	0.08091	0.585562
	OG0004165	0.21654	11	-4674.47	12	-4672.94	0.46024	0.20418	4.64856	3.0544	1	0.0805188	0.585562
	OG0004510	0.08	11	-9506.16	12	-9504.64	0.02641	0.08421	8.97923	3.0233	1	0.0820762	0.589237
	OG0005112	0.21698	11	-3844.78	12	-3843.27	0.0869	0.23293	6.69149	3.02983	1	0.0817464	0.589237
	OG0005258	0.09289	11	-1384.6	12	-1383.08	0.0001	0.10131	3.25763	3.0241	1	0.0820358	0.589237
	OG0004541	0.35519	11	-1069.64	12	-1068.14	999	0.3237	4.85383	3.00698	1	0.0829066	0.593611
	OG0002553	0.08724	11	-3596	12	-3594.5	0.0001	0.10172	9.62459	2.99829	1	0.0833526	0.59368
	OG0003479	0.14301	11	-4042.79	12	-4041.29	0.34776	0.12901	3.3536	2.99817	1	0.0833584	0.59368
	OG0003105	0.05898	11	-8737.9	12	-8736.41	0.12267	0.05491	7.67648	2.97908	1	0.0843474	0.594417
	OG0003504	0.23689	11	-2291.87	12	-2290.38	0.04644	0.25097	4.40474	2.98319	1	0.0841333	0.594417
	OG0003856	0.08038	11	-1738.26	12	-1736.77	0.0001	0.08968	5.12424	2.98174	1	0.0842088	0.594417
	OG0003872	0.25191	11	-3449.23	12	-3447.74	0.10099	0.27217	4.88118	2.98395	1	0.0840938	0.594417
	OG0005086	0.11697	11	-5119.49	12	-5118.01	0.24931	0.10931	6.74217	2.95791	1	0.0854582	0.5991
	OG0005350	0.02062	11	-988.065	12	-986.584	0.2112	0.01079	NA	2.96193	1	0.0852462	0.5991
	OG0003283	0.13425	11	-3049.52	12	-3048.05	0.0001	0.14996	5.12466	2.93956	1	0.0864345	0.600063
	OG0003469	0.11072	11	-2747.03	12	-2745.56	0.24948	0.09686	4.9903	2.93853	1	0.0864895	0.600063
	OG0003601	0.41813	11	-3103.63	12	-3102.16	0.18532	0.44993	5.12063	2.94734	1	0.0860191	0.600063
	OG0005186	0.01339	11	-3117.16	12	-3115.69	0.05578	0.00967	6.73464	2.94288	1	0.086257	0.600063
	OG0002586	0.1304	11	-2139.69	12	-2138.26	0.8049	0.12059	5.74749	2.85735	1	0.0909575	0.604384
	OG0002595	0.15847	11	-2123.68	12	-2122.25	999	0.13109	7.03969	2.8537	1	0.0911641	0.604384
	OG0002649	0.23161	11	-2005.69	12	-2004.26	0.07273	0.267	6.10811	2.85527	1	0.0910752	0.604384
	OG0002686	0.1037	11	-1537.8	12	-1536.36	0.43847	0.09532	3.45129	2.8648	1	0.0905367	0.604384
	OG0002892	0.11563	11	-2831.67	12	-2830.23	0.25172	0.10134	6.28232	2.89852	1	0.0886608	0.604384
	OG0003464	0.29293	11	-2874.56	12	-2873.1	1.0032	0.26037	5.65873	2.91217	1	0.0879134	0.604384
	OG0003850	0.06954	11	-4113.17	12	-4111.74	0.0001	0.08165	3.87828	2.85484	1	0.0910995	0.604384
	OG0004137	0.2097	11	-1872.35	12	-1870.92	1.27631	0.19259	7.37805	2.8623	1	0.090678	0.604384
	OG0004269	0.30812	11	-6655.2	12	-6653.75	0.6344	0.29402	3.2582	2.89614	1	0.0887921	0.604384
	OG0004330	0.4474	11	-8894.23	12	-8892.78	0.65693	0.42749	4.25749	2.89712	1	0.0887377	0.604384
	OG0004491	0.41253	11	-2128.34	12	-2126.89	0.87849	0.36996	6.38673	2.89758	1	0.0887125	0.604384
	OG0004633	0.07849	11	-9880.53	12	-9879.1	0.0001	0.08244	3.87394	2.85676	1	0.0909906	0.604384
	OG0004638	0.39957	11	-1356.84	12	-1355.4	0.10862	0.45301	6.06647	2.87996	1	0.0896881	0.604384
	OG0004800	0.0857	11	-1657.05	12	-1655.61	0.0001	0.09435	NA	2.87871	1	0.0897581	0.604384
	OG0004929	0.23148	11	-3300.48	12	-3299.05	0.49989	0.21669	3.5407	2.86778	1	0.0903694	0.604384
	OG0005048	0.05966	11	-1821.04	12	-1819.61	0.0001	0.07051	6.53693	2.86985	1	0.0902535	0.604384
	OG0005312	0.11821	11	-1553.9	12	-1552.44	0.29572	0.09197	4.60589	2.91782	1	0.0876059	0.604384
	OG0005417	0.0223	11	-6434.97	12	-6433.53	0.0001	0.02359	3.77878	2.88305	1	0.0895162	0.604384
	OG0003475	0.02984	11	-3414.01	12	-3412.59	0.0996	0.02527	7.3208	2.83715	1	0.0921077	0.607691
	OG0003966	0.39726	11	-1495.38	12	-1493.96	0.0001	0.44502	NA	2.82913	1	0.0925683	0.607691
	OG0004653	0.04517	11	-2404.09	12	-2402.67	0.0001	0.04986	5.48062	2.83083	1	0.0924708	0.607691
	OG0005296	0.09189	11	-1714.62	12	-1713.2	0.53298	0.08147	6.64374	2.83261	1	0.0923681	0.607691
	OG0005246	0.11115	11	-2631.93	12	-2630.52	0.0001	0.12162	6.31545	2.82068	1	0.093057	0.60941
	OG0004855	0.3253	11	-5022.49	12	-5021.08	0.15787	0.34517	6.20526	2.81368	1	0.0934639	0.610585
	OG0003273	0.06239	11	-1921.95	12	-1920.54	0.0001	0.06997	NA	2.80499	1	0.0939713	0.610927
	OG0003926	0.06586	11	-3078.5	12	-3077.1	0.46179	0.05975	NA	2.8071	1	0.0938478	0.610927
	OG0004918	0.09418	11	-3684.22	12	-3682.82	0.0001	0.10051	6.88227	2.79583	1	0.0945101	0.612946
	OG0004054	0.09099	11	-1698.4	12	-1697	0.0001	0.09911	2.07949	2.7917	1	0.0947534	0.613043
	OG0002720	0.20207	11	-7502.28	12	-7500.9	0.07952	0.21704	5.99121	2.77479	1	0.095759	0.61806
	OG0004260	0.05856	11	-4454.18	12	-4452.79	0.0001	0.06072	4.71863	2.77052	1	0.0960152	0.618227
	OG0002456	0.05771	11	-1008.15	12	-1006.83	0.0001	0.06591	2.94939	2.64935	1	0.103592	0.619932
	OG0002597	0.06912	11	-1222.44	12	-1221.12	0.0001	0.07616	6.53019	2.63828	1	0.104316	0.619932
	OG0002635	0.13606	11	-5969.1	12	-5967.73	0.30953	0.12385	5.7418	2.73431	1	0.0982139	0.619932
	OG0002645	0.08227	11	-1976.79	12	-1975.47	0.0001	0.08839	9.66059	2.64138	1	0.104113	0.619932
	OG0002716	0.19214	11	-6883.18	12	-6881.85	0.37585	0.17997	3.21777	2.65445	1	0.103261	0.619932
	OG0002772	0.12318	11	-1802.82	12	-1801.47	0.0001	0.14034	9.40632	2.69643	1	0.100573	0.619932
	OG0002999	0.20939	11	-3721.77	12	-3720.44	0.48264	0.19019	4.11286	2.67447	1	0.101969	0.619932
	OG0003017	0.2119	11	-3181.42	12	-3180.06	0.62338	0.19705	4.10798	2.7171	1	0.0992784	0.619932
	OG0003086	0.23603	11	-6016.68	12	-6015.32	0.07917	0.25089	5.09615	2.7116	1	0.0996213	0.619932
	OG0003096	0.09882	11	-4892.46	12	-4891.11	0.0001	0.10713	5.09771	2.69694	1	0.100541	0.619932
	OG0003173	0.08418	11	-3732.2	12	-3730.87	0.0001	0.09047	4.94257	2.65764	1	0.103054	0.619932
	OG0003340	0.086	11	-2386.54	12	-2385.21	0.21154	0.07696	4.94635	2.65103	1	0.103483	0.619932
	OG0003357	0.15446	11	-2696.57	12	-2695.25	0.03488	0.16834	5.96281	2.64855	1	0.103645	0.619932
	OG0003377	0.52474	11	-7140.33	12	-7138.96	0.32177	0.55176	4.55496	2.74104	1	0.097801	0.619932
	OG0003422	0.18315	11	-2323.69	12	-2322.36	0.47174	0.16051	3.20358	2.64743	1	0.103717	0.619932
	OG0003506	0.08072	11	-6627.45	12	-6626.14	0.02893	0.08553	4.95292	2.63392	1	0.104603	0.619932
	OG0003517	0.09433	11	-4634.28	12	-4632.92	0.28496	0.08436	5.38526	2.72237	1	0.098951	0.619932
	OG0003650	0.12594	11	-4432.94	12	-4431.57	0.03118	0.13284	2.86906	2.7297	1	0.0984975	0.619932
	OG0003827	0.07985	11	-2272.41	12	-2271.08	0.24327	0.04765	8.53532	2.66475	1	0.102594	0.619932
	OG0003964	0.25705	11	-2541.75	12	-2540.38	3.7101	0.23549	4.61303	2.74125	1	0.0977881	0.619932
	OG0004028	0.03032	11	-1484.43	12	-1483.08	295.312	0.02437	3.49298	2.69693	1	0.100541	0.619932
	OG0004063	0.03076	11	-2397.41	12	-2396.07	0.0001	0.03406	8.28413	2.67657	1	0.101835	0.619932
	OG0004199	0.0195	11	-5693.72	12	-5692.38	0.0001	0.02123	8.98212	2.67741	1	0.101781	0.619932
	OG0004238	0.08365	11	-2574.19	12	-2572.85	0.0001	0.08895	3.62466	2.69405	1	0.100724	0.619932
	OG0004283	0.08046	11	-3892.56	12	-3891.2	0.0001	0.0843	5.7001	2.70624	1	0.0999563	0.619932
	OG0004350	0.06402	11	-2595.61	12	-2594.29	0.0001	0.07182	4.40517	2.6584	1	0.103005	0.619932
	OG0004389	0.2043	11	-1189.67	12	-1188.33	1.07235	0.17436	4.14712	2.67982	1	0.101627	0.619932
	OG0004527	0.08094	11	-2399.16	12	-2397.82	0.0001	0.08543	7.2696	2.6818	1	0.101501	0.619932
	OG0004565	0.10206	11	-7444.91	12	-7443.55	0.20395	0.0973	4.68409	2.72602	1	0.0987253	0.619932
	OG0004899	0.10573	11	-1296.34	12	-1294.97	0.0001	0.11452	6.54466	2.74407	1	0.0976157	0.619932
	OG0005008	0.15015	11	-1931.52	12	-1930.21	0.04316	0.17067	4.83342	2.631	1	0.104796	0.619932
	OG0005069	0.40783	11	-11778	12	-11776.6	0.60489	0.39277	4.29965	2.7485	1	0.0973458	0.619932
	OG0005209	0.09264	11	-4259.97	12	-4258.65	0.30572	0.08581	NA	2.63059	1	0.104823	0.619932
	OG0005343	0.03657	11	-2992.46	12	-2991.12	0.19292	0.03324	4.91369	2.69408	1	0.100721	0.619932
	OG0005354	0.20649	11	-1284.05	12	-1282.68	0.0001	0.21924	2.89548	2.74161	1	0.0977665	0.619932
	OG0005369	0.1056	11	-2212.03	12	-2210.71	0.47269	0.09778	5.90158	2.63227	1	0.104712	0.619932
	OG0005403	0.20536	11	-704.345	12	-702.983	1.10573	0.17132	5.42795	2.7251	1	0.0987818	0.619932
	OG0002821	0.19574	11	-1007.21	12	-1005.9	0.0001	0.21377	5.17625	2.6197	1	0.105545	0.621464
	OG0003835	0.10835	11	-2102.61	12	-2101.3	0.7154	0.10176	3.1145	2.62151	1	0.105424	0.621464
	OG0003437	0.06608	11	-2901.22	12	-2899.92	0.0001	0.07199	3.48248	2.60027	1	0.106845	0.623215
	OG0003993	0.22248	11	-2732.28	12	-2730.98	1.06145	0.20566	2.61978	2.60882	1	0.106271	0.623215
	OG0004203	0.17667	11	-1114.94	12	-1113.64	0.0001	0.18704	7.90659	2.59794	1	0.107003	0.623215
	OG0004880	0.21871	11	-1879.78	12	-1878.48	0.04575	0.23361	5.47077	2.6017	1	0.106749	0.623215
	OG0005170	0.18696	11	-5575.92	12	-5574.62	0.085	0.19637	4.54033	2.60123	1	0.106781	0.623215
	OG0005192	0.0209	11	-1563.03	12	-1561.73	0.18958	0.01441	1.96034	2.59156	1	0.107434	0.624376
	OG0003892	0.15744	11	-4488.44	12	-4487.14	0.38009	0.14682	7.63715	2.5849	1	0.107887	0.625654
	OG0005223	0.09356	11	-1419.26	12	-1417.98	0.0001	0.10353	2.45698	2.56953	1	0.10894	0.630397
	OG0003024	0.14901	11	-4307.61	12	-4306.34	0.2799	0.13824	4.52274	2.54599	1	0.110575	0.63848
	OG0004484	0.08452	11	-3698.1	12	-3696.84	0.0001	0.08861	5.26102	2.52969	1	0.111722	0.641129
	OG0004869	0.23107	11	-931.132	12	-929.868	0.0001	0.24642	7.26558	2.5293	1	0.11175	0.641129
	OG0004915	0.05475	11	-5451.43	12	-5450.17	0.01484	0.05842	7.51623	2.53069	1	0.111652	0.641129
	OG0004162	0.05487	11	-4546.8	12	-4545.53	0.25092	0.04734	5.12601	2.52557	1	0.112014	0.641274
	OG0003535	0.07323	11	-5028.29	12	-5027.03	0.0001	0.07677	4.2952	2.50709	1	0.113335	0.643348
	OG0003573	0.13431	11	-1865.85	12	-1864.6	0.0001	0.14275	9.93475	2.50921	1	0.113183	0.643348
	OG0005041	0.17405	11	-1728.23	12	-1726.97	0.04227	0.18916	5.25002	2.51069	1	0.113077	0.643348
	OG0005226	0.25207	11	-2673.45	12	-2672.2	0.05342	0.26656	4.12737	2.51486	1	0.112778	0.643348
	OG0003719	0.04872	11	-2436.83	12	-2435.58	0.0001	0.05536	6.2005	2.49644	1	0.114104	0.644834
	OG0004301	0.10134	11	-6585.54	12	-6584.29	0.02707	0.10771	3.47041	2.4935	1	0.114317	0.644834
	OG0004980	0.16647	11	-1593.07	12	-1591.82	0.49278	0.14298	5.39427	2.49828	1	0.11397	0.644834
	OG0005299	0.13946	11	-2196.44	12	-2195.2	0.0001	0.14642	4.09263	2.48973	1	0.114591	0.645025
	OG0005161	0.21004	11	-1359.53	12	-1358.29	0.0001	0.22123	5.09904	2.48242	1	0.115125	0.646674
	OG0002590	0.23004	11	-4205.91	12	-4204.68	0.5503	0.21505	5.33943	2.47449	1	0.115707	0.646819
	OG0002633	0.12746	11	-2975.75	12	-2974.51	0.03165	0.13716	4.61912	2.47001	1	0.116037	0.646819
	OG0002702	0.16246	11	-2252.09	12	-2250.85	0.41463	0.14981	5.76748	2.4689	1	0.116119	0.646819
	OG0003724	0.04819	11	-6851.61	12	-6850.38	0.10193	0.04556	6.0438	2.46571	1	0.116355	0.646819
	OG0004973	0.0581	11	-2660.77	12	-2659.54	0.0001	0.06137	6.93761	2.46825	1	0.116167	0.646819
	OG0002653	0.10829	11	-2493.97	12	-2492.74	0.0001	0.11335	5.33703	2.45916	1	0.116841	0.646844
	OG0005457	0.02332	11	-3129.75	12	-3128.52	0.06918	0.01963	NA	2.46124	1	0.116686	0.646844
	OG0004801	0.12759	11	-2087.42	12	-2086.19	0.03139	0.14182	7.30554	2.45564	1	0.117104	0.646962
	OG0004934	0.049	11	-1734.01	12	-1732.79	0.0001	0.05442	5.08401	2.45076	1	0.117468	0.647642
	OG0002677	0.03546	11	-3275.16	12	-3273.95	0.0001	0.03875	5.32233	2.43189	1	0.118889	0.654135
	OG0004714	0.13747	11	-7477.21	12	-7476.01	0.03494	0.14068	2.70632	2.41065	1	0.120512	0.661708
	OG0003117	0.04062	11	-1578.5	12	-1577.3	0.0001	0.04521	6.45737	2.4017	1	0.121203	0.661956
	OG0003305	0.08856	11	-3910.73	12	-3909.53	0.29125	0.08243	5.17467	2.40049	1	0.121297	0.661956
	OG0004457	0.04537	11	-4523.06	12	-4521.86	0.0001	0.04859	2.23162	2.40237	1	0.121152	0.661956
	OG0005331	0.29914	11	-3095.33	12	-3094.13	0.05776	0.30967	6.04542	2.39723	1	0.12155	0.661994
	OG0002510	0.08571	11	-9783.03	12	-9781.83	0.0364	0.09019	4.26908	2.38992	1	0.12212	0.662408
	OG0003710	0.06551	11	-3067.65	12	-3066.45	0.0001	0.06835	3.9237	2.39202	1	0.121956	0.662408
	OG0003082	0.02457	11	-993.377	12	-992.189	0.17767	0.01317	3.35046	2.37481	1	0.123307	0.666154
	OG0004307	0.08082	11	-3772.63	12	-3771.45	0.0001	0.08439	6.30615	2.37792	1	0.123062	0.666154
	OG0003642	0.21822	11	-3490.22	12	-3489.03	0.70048	0.20733	6.01175	2.36313	1	0.124233	0.668466
	OG0005031	0.14759	11	-2631.29	12	-2630.11	0.31683	0.13245	5.28871	2.36368	1	0.124189	0.668466
	OG0002940	0.3078	11	-7706.59	12	-7705.41	0.18567	0.31965	4.56057	2.35221	1	0.125106	0.670477
	OG0003909	0.27745	11	-504.881	12	-503.704	0.0001	0.34206	2.84158	2.35459	1	0.124915	0.670477
	OG0002585	0.22726	11	-2941.63	12	-2940.46	0.07497	0.2433	5.16203	2.34102	1	0.126007	0.672335
	OG0002850	0.06334	11	-2000.02	12	-1998.85	0.0001	0.06783	6.97424	2.33859	1	0.126204	0.672335
	OG0005325	0.29896	11	-7539	12	-7537.83	0.16652	0.30969	3.58483	2.34353	1	0.125805	0.672335
	OG0003746	0.03406	11	-5087.5	12	-5086.33	0.08506	0.02985	8.62002	2.3347	1	0.126519	0.67268
	OG0003235	0.09202	11	-602.256	12	-601.093	0.25361	0.07347	2.57147	2.32559	1	0.127262	0.672952
	OG0004122	0.06927	11	-3494.38	12	-3493.22	0.0001	0.0753	3.98483	2.32486	1	0.127322	0.672952
	OG0004917	0.05547	11	-1380.37	12	-1379.21	0.0001	0.06094	7.10929	2.32672	1	0.12717	0.672952
	OG0003183	0.17843	11	-22987.8	12	-22986.6	0.10594	0.18304	4.29732	2.31448	1	0.128174	0.673156
	OG0003368	0.13093	11	-3261.68	12	-3260.53	0.0335	0.13794	5.31144	2.30352	1	0.129082	0.673156
	OG0003550	0.21518	11	-1584.25	12	-1583.1	0.05302	0.23492	6.92161	2.31086	1	0.128473	0.673156
	OG0003562	0.28928	11	-1854.49	12	-1853.34	0.06664	0.32103	6.58715	2.30906	1	0.128622	0.673156
	OG0004113	0.06089	11	-1496.07	12	-1494.92	0.0001	0.07292	7.41006	2.30311	1	0.129116	0.673156
	OG0004227	0.30451	11	-2699.13	12	-2697.98	0.0981	0.3198	2.53947	2.30851	1	0.128668	0.673156
	OG0004313	0.07758	11	-2376.19	12	-2375.03	0.0001	0.08378	5.51055	2.30889	1	0.128636	0.673156
	OG0003992	0.1318	11	-2949.02	12	-2947.87	0.36884	0.12461	5.18726	2.29425	1	0.129854	0.674903
	OG0005212	0.33141	11	-20181.4	12	-20180.3	0.24377	0.33972	4.51508	2.28707	1	0.130456	0.674903
	OG0005364	0.0959	11	-2054.42	12	-2053.27	0.0001	0.10146	9.22964	2.29257	1	0.129995	0.674903
	OG0005499	0.18403	11	-1784.93	12	-1783.79	0.04576	0.20085	NA	2.28932	1	0.130267	0.674903
	OG0004191	0.15893	11	-3993.15	12	-3992.01	0.06723	0.16876	4.56135	2.27894	1	0.131141	0.675843
	OG0005001	0.21402	11	-3624.59	12	-3623.45	0.44243	0.19861	4.03728	2.27966	1	0.13108	0.675843
	OG0003631	0.05372	11	-2930.08	12	-2928.94	0.0001	0.05753	7.79866	2.27539	1	0.131442	0.676096
	OG0004591	0.03896	11	-3275.1	12	-3273.97	0.0001	0.04146	NA	2.26711	1	0.132146	0.677121
	OG0005033	0.03242	11	-3791.63	12	-3790.5	0.0001	0.03542	6.64323	2.26793	1	0.132077	0.677121
	OG0002838	0.1898	11	-1754.06	12	-1752.94	0.4598	0.16457	2.42023	2.24284	1	0.134234	0.677478
	OG0003278	0.08298	11	-4946.01	12	-4944.89	0.02377	0.09126	7.54059	2.24811	1	0.133778	0.677478
	OG0003970	0.06583	11	-3922.14	12	-3921.02	0.0001	0.07199	3.98563	2.25338	1	0.133323	0.677478
	OG0004053	0.10486	11	-6192.44	12	-6191.32	0.05397	0.11047	6.70609	2.24808	1	0.13378	0.677478
	OG0004091	0.22293	11	-1988.81	12	-1987.69	0.08115	0.24929	6.11822	2.24481	1	0.134064	0.677478
	OG0004381	0.07246	11	-4554.6	12	-4553.47	0.15331	0.06768	7.59317	2.25651	1	0.133054	0.677478
	OG0004940	0.22106	11	-3004.29	12	-3003.17	0.07799	0.24462	4.78866	2.24388	1	0.134144	0.677478
	OG0005088	0.14035	11	-1899.17	12	-1898.04	999	0.0906	5.85498	2.25533	1	0.133155	0.677478
	OG0003735	0.02193	11	-7042.35	12	-7041.23	0.0001	0.02403	5.87787	2.23426	1	0.134981	0.679971
	OG0002528	0.11277	11	-3642.08	12	-3640.97	0.03077	0.12406	5.75487	2.22904	1	0.135438	0.680066
	OG0003424	0.14855	11	-1625.55	12	-1624.44	0.0001	0.15624	5.48608	2.22826	1	0.135507	0.680066
	OG0004327	0.08598	11	-2490.09	12	-2488.98	0.0001	0.09052	2.15427	2.22283	1	0.135984	0.680549
	OG0004438	0.07626	11	-1661.42	12	-1660.31	0.0001	0.08508	9.24584	2.2214	1	0.13611	0.680549
	OG0003522	0.1499	11	-1408.17	12	-1407.07	0.0001	0.15898	4.15409	2.21307	1	0.136846	0.681693
	OG0003553	0.21381	11	-3038.71	12	-3037.6	0.05259	0.22605	NA	2.21453	1	0.136717	0.681693
	OG0002751	0.05136	11	-2725.58	12	-2724.48	0.0001	0.05482	2.75195	2.2061	1	0.137465	0.683392
	OG0003990	0.21078	11	-2513.33	12	-2512.23	0.05397	0.22821	3.81072	2.20351	1	0.137697	0.683392
	OG0004517	0.26196	11	-1334.69	12	-1333.6	0.06349	0.28775	3.17754	2.19776	1	0.138212	0.684683
	OG0003343	0.0193	11	-1793.2	12	-1792.1	0.07844	0.01586	NA	2.19426	1	0.138526	0.684976
	OG0004429	0.03472	11	-11159.5	12	-11158.5	0.01029	0.03674	6.34263	2.18726	1	0.139157	0.68683
	OG0002541	0.22698	11	-1333.21	12	-1332.12	0.0001	0.24698	4.48879	2.17868	1	0.139934	0.688508
	OG0002934	0.09648	11	-4940.68	12	-4939.6	0.03768	0.10347	7.85145	2.16714	1	0.140989	0.688508
	OG0003829	0.1289	11	-5653.53	12	-5652.45	0.25746	0.12048	6.51483	2.17355	1	0.140402	0.688508
	OG0004087	0.33074	11	-5994.88	12	-5993.8	0.15477	0.35184	5.20821	2.16663	1	0.141035	0.688508
	OG0004986	0.03936	11	-2804.64	12	-2803.55	0.0001	0.04181	NA	2.17247	1	0.1405	0.688508
	OG0005015	0.07057	11	-8513.31	12	-8512.22	0.10315	0.06539	4.61758	2.17179	1	0.140563	0.688508
	OG0004526	0.34177	11	-1573.69	12	-1572.61	0.96572	0.31407	5.58252	2.16034	1	0.141613	0.690074
	OG0003138	0.06254	11	-2654.59	12	-2653.52	0.0001	0.0675	4.62292	2.15209	1	0.142376	0.692535
	OG0004224	0.151	11	-1102.53	12	-1101.46	0.0001	0.17311	4.6931	2.14098	1	0.14341	0.696305
	OG0002859	0.23039	11	-1393.18	12	-1392.13	999	0.21914	6.22072	2.08634	1	0.148622	0.697816
	OG0002964	0.04615	11	-3579.01	12	-3577.97	0.0001	0.05164	8.12231	2.07522	1	0.149708	0.697816
	OG0003242	0.46344	11	-2824.22	12	-2823.17	0.16083	0.49318	6.14737	2.1125	1	0.1461	0.697816
	OG0003288	0.25784	11	-1131.55	12	-1130.5	0.0001	0.28338	NA	2.10228	1	0.14708	0.697816
	OG0003442	0.13368	11	-3907.47	12	-3906.44	0.03394	0.13983	5.68559	2.07301	1	0.149925	0.697816
	OG0003673	0.55659	11	-10707	12	-10705.9	1.24287	0.54048	2.40633	2.08789	1	0.148471	0.697816
	OG0003682	0.20471	11	-5834.24	12	-5833.19	0.07944	0.21092	6.02723	2.11938	1	0.145446	0.697816
	OG0004120	0.19347	11	-8012.14	12	-8011.1	0.08764	0.20625	2.04029	2.07685	1	0.149548	0.697816
	OG0004171	0.02641	11	-2713.93	12	-2712.89	0.0001	0.02883	5.69041	2.07267	1	0.149959	0.697816
	OG0004358	0.04025	11	-3171.36	12	-3170.3	0.1147	0.03513	6.1043	2.1072	1	0.146607	0.697816
	OG0004441	0.03553	11	-3064.82	12	-3063.77	0.13313	0.0309	5.72721	2.09411	1	0.147868	0.697816
	OG0004456	0.06763	11	-2010.16	12	-2009.12	0.3601	0.06278	5.26133	2.07929	1	0.14931	0.697816
	OG0004533	0.03579	11	-4778.38	12	-4777.35	0.0001	0.03812	7.05398	2.07434	1	0.149795	0.697816
	OG0004636	0.10195	11	-4381.73	12	-4380.69	0.3014	0.09681	5.58624	2.07613	1	0.149619	0.697816
	OG0004726	0.03755	11	-1233.85	12	-1232.8	0.0001	0.04108	7.98084	2.09683	1	0.147605	0.697816
	OG0004823	0.21577	11	-2508.45	12	-2507.38	0.46693	0.20151	3.91204	2.12915	1	0.144521	0.697816
	OG0004936	0.14884	11	-3772.57	12	-3771.53	0.0001	0.15474	7.86326	2.08565	1	0.148689	0.697816
	OG0005128	0.02916	11	-3357.55	12	-3356.51	0.0001	0.03108	2.40025	2.07916	1	0.149322	0.697816
	OG0005174	0.13686	11	-612.318	12	-611.275	999	0.12034	7.63208	2.0858	1	0.148674	0.697816
	OG0005200	0.02704	11	-3709.92	12	-3708.86	0.0001	0.02907	2.63776	2.12304	1	0.145098	0.697816
	OG0005265	0.01266	11	-12810.1	12	-12809	0.0001	0.01375	5.96753	2.08841	1	0.148421	0.697816
	OG0005349	0.1341	11	-13631.8	12	-13630.7	0.078	0.13968	7.3272	2.09378	1	0.1479	0.697816
	OG0005413	0.22012	11	-1826.69	12	-1825.62	0.0565	0.24087	7.24987	2.13099	1	0.144348	0.697816
	OG0005485	0.05771	11	-1578.43	12	-1577.39	0.0001	0.0622	8.76928	2.09946	1	0.147351	0.697816
	OG0005517	0.05013	11	-7138.79	12	-7137.76	0.12339	0.04685	2.7105	2.06748	1	0.15047	0.698981
	OG0004413	0.01652	11	-9923.82	12	-9922.79	0.04222	0.01481	4.63185	2.05543	1	0.151664	0.701408
	OG0004539	1.00431	11	-2820.31	12	-2819.29	0.42026	1.06266	6.35082	2.05395	1	0.151812	0.701408
	OG0005165	0.16929	11	-4306.51	12	-4305.48	0.42303	0.15693	4.10736	2.05169	1	0.152037	0.701408
	OG0005227	0.1461	11	-1325.26	12	-1324.23	0.04205	0.16827	6.18879	2.05738	1	0.15147	0.701408
	OG0004813	0.13118	11	-2378.41	12	-2377.38	0.46333	0.12097	6.36209	2.04682	1	0.152524	0.70245
	OG0003014	0.09296	11	-3865.24	12	-3864.22	0.01276	0.1004	6.36749	2.03979	1	0.153231	0.703836
	OG0003375	0.13051	11	-9646.63	12	-9645.61	0.20163	0.12499	6.39734	2.03553	1	0.153661	0.703836
	OG0003889	0.16504	11	-5038.1	12	-5037.08	0.07187	0.17255	6.13475	2.02567	1	0.15466	0.703836
	OG0004044	0.09088	11	-3327.75	12	-3326.73	0.02612	0.09645	4.23652	2.02587	1	0.154641	0.703836
	OG0004789	0.06622	11	-2360.71	12	-2359.69	0.02014	0.07312	5.07333	2.03739	1	0.153472	0.703836
	OG0004965	0.06122	11	-1098.19	12	-1097.17	0.0001	0.06902	8.1371	2.03074	1	0.154146	0.703836
	OG0005435	0.11477	11	-13112.7	12	-13111.7	0.0465	0.12088	3.09725	2.02631	1	0.154595	0.703836
	OG0005497	0.04485	11	-13642.9	12	-13641.9	0.0001	0.04679	6.26149	2.01697	1	0.155549	0.706681
	OG0002870	0.05957	11	-1608.85	12	-1607.84	0.0001	0.06343	4.3261	2.01194	1	0.156066	0.707831
	OG0002480	0.18852	11	-4428.27	12	-4427.27	0.0001	0.21673	2.91506	1.99937	1	0.157364	0.712518
	OG0003614	0.14697	11	-3051.31	12	-3050.31	0.0001	0.15849	3.10756	1.99533	1	0.157784	0.713218
	OG0004769	0.04651	11	-1757.82	12	-1756.83	0.0001	0.05117	6.81175	1.98708	1	0.158646	0.715908
	OG0003043	0.04839	11	-4611.41	12	-4610.42	0.0001	0.05139	4.74794	1.97462	1	0.159958	0.718004
	OG0003882	0.19208	11	-2624.94	12	-2623.95	0.07322	0.20214	5.02802	1.97	1	0.160448	0.718004
	OG0004061	0.06922	11	-9558.63	12	-9557.64	0.18785	0.06398	7.28368	1.97823	1	0.159577	0.718004
	OG0004201	0.24025	11	-2933.11	12	-2932.13	0.05938	0.25453	5.96119	1.97146	1	0.160293	0.718004
	OG0005380	0.09361	11	-2110.53	12	-2109.54	0.3242	0.08687	4.99071	1.977	1	0.159707	0.718004
	OG0004207	0.14562	11	-7105.23	12	-7104.25	0.05479	0.15199	6.55374	1.96236	1	0.161261	0.720444
	OG0004763	0.15195	11	-2939.8	12	-2938.82	0.0582	0.16451	6.94062	1.95761	1	0.161769	0.721513
	OG0002786	0.30791	11	-1712.12	12	-1711.14	0.07865	0.33403	5.94281	1.95224	1	0.162346	0.721688
	OG0003879	0.14005	11	-2673.81	12	-2672.84	0.0001	0.14518	4.08668	1.95442	1	0.162111	0.721688
	OG0004128	0.0979	11	-2642.43	12	-2641.46	0.0001	0.11991	5.28	1.9399	1	0.16368	0.726414
	OG0002558	0.02126	11	-2356.01	12	-2355.05	0.28314	0.0115	2.31461	1.91564	1	0.166338	0.729245
	OG0002669	0.08854	11	-1715.48	12	-1714.53	0.02587	0.09609	4.79959	1.91455	1	0.166459	0.729245
	OG0003245	0.12893	11	-8869.92	12	-8868.96	0.03864	0.13631	3.31719	1.92015	1	0.16584	0.729245
	OG0003259	0.05952	11	-1300.91	12	-1299.95	0.0001	0.06527	NA	1.91732	1	0.166152	0.729245
	OG0003463	0.04259	11	-2031.37	12	-2030.41	0.0001	0.0463	3.46141	1.92383	1	0.165435	0.729245
	OG0005059	0.18728	11	-1745.24	12	-1744.28	0.38521	0.16128	2.96972	1.91557	1	0.166346	0.729245
	OG0005215	0.02361	11	-549.178	12	-548.221	0.0001	0.03373	NA	1.91426	1	0.166491	0.729245
	OG0005539	0.08304	11	-7951.15	12	-7950.19	0.20668	0.07481	3.68085	1.9198	1	0.165878	0.729245
	OG0003054	0.19575	11	-1696.52	12	-1695.57	0.06945	0.21442	4.98375	1.90029	1	0.168046	0.733225
	OG0003965	0.03825	11	-3052.51	12	-3051.56	0.0001	0.04041	6.54475	1.90246	1	0.167803	0.733225
	OG0005010	0.04555	11	-5919.34	12	-5918.39	0.01369	0.04879	3.85242	1.89875	1	0.168219	0.733225
	OG0003402	0.17504	11	-1822.12	12	-1821.17	0.0001	0.18958	4.85381	1.89407	1	0.168743	0.734321
	OG0003485	0.01237	11	-10913	12	-10912	0.0001	0.01316	NA	1.89008	1	0.169193	0.734971
	OG0003824	0.18831	11	-1090.15	12	-1089.2	0.52394	0.16581	5.25158	1.88708	1	0.169532	0.734971
	OG0004024	0.10901	11	-5481.85	12	-5480.9	0.05551	0.11435	6.96449	1.88547	1	0.169714	0.734971
	OG0003187	0.07358	11	-2643.84	12	-2642.91	0.0001	0.07711	5.64559	1.86827	1	0.171673	0.735156
	OG0003621	0.12274	11	-2104.13	12	-2103.2	0.03482	0.13057	6.57787	1.86893	1	0.171598	0.735156
	OG0004138	0.07137	11	-5733.05	12	-5732.12	0.03553	0.07457	5.40152	1.87076	1	0.171388	0.735156
	OG0004398	0.02507	11	-1233.83	12	-1232.89	0.0001	0.03225	8.45094	1.87038	1	0.171431	0.735156
	OG0004405	0.09335	11	-1604.25	12	-1603.31	0.0001	0.10186	2.50076	1.87239	1	0.171202	0.735156
	OG0004570	0.11915	11	-2963.78	12	-2962.84	999	0.11356	NA	1.88113	1	0.170206	0.735156
	OG0004679	0.066	11	-5202.31	12	-5201.38	0.0001	0.06948	6.08093	1.86916	1	0.171571	0.735156
	OG0003969	0.04804	11	-4366.94	12	-4366.01	0.14616	0.03323	4.98174	1.86488	1	0.172062	0.735648
	OG0003762	0.01496	11	-1751.33	12	-1750.4	0.09816	0.01274	2.80471	1.85248	1	0.173495	0.739418
	OG0005357	0.06995	11	-6351.78	12	-6350.85	0.18411	0.06387	8.42217	1.85428	1	0.173286	0.739418
	OG0005020	0.04741	11	-3845.45	12	-3844.53	0.0001	0.04956	7.47877	1.84824	1	0.173988	0.740346
	OG0003774	0.01268	11	-7470.96	12	-7470.04	0.04298	0.01102	NA	1.8456	1	0.174296	0.740482
	OG0002493	0.03239	11	-4068.67	12	-4067.76	0.0001	0.0365	4.39308	1.81181	1	0.178291	0.742674
	OG0002668	0.25416	11	-3430.46	12	-3429.54	0.0001	0.2582	7.10975	1.82479	1	0.176744	0.742674
	OG0002730	0.03501	11	-2073.95	12	-2073.05	0.11712	0.02916	4.60724	1.79561	1	0.180244	0.742674
	OG0002946	0.02631	11	-3032.04	12	-3031.14	0.0001	0.02808	6.36559	1.80196	1	0.179476	0.742674
	OG0002954	0.06082	11	-3533.94	12	-3533.03	0.0001	0.06408	3.50061	1.81224	1	0.17824	0.742674
	OG0003018	0.03408	11	-6637.38	12	-6636.49	0.0001	0.03605	5.85977	1.79777	1	0.179982	0.742674
	OG0003205	0.21304	11	-3839.63	12	-3838.72	0.4051	0.20066	6.85993	1.81819	1	0.177529	0.742674
	OG0003413	0.29982	11	-620.264	12	-619.361	999	0.26539	9.86975	1.80607	1	0.17898	0.742674
	OG0003468	0.05903	11	-5990.93	12	-5990.04	0.0001	0.06234	NA	1.79024	1	0.180897	0.742674
	OG0003675	0.12455	11	-2079.53	12	-2078.62	0.0001	0.13196	8.20249	1.81811	1	0.177538	0.742674
	OG0003690	0.02133	11	-3705.65	12	-3704.75	0.0001	0.02267	5.44735	1.79967	1	0.179752	0.742674
	OG0003951	0.32714	11	-2351.4	12	-2350.5	0.11455	0.3478	5.02965	1.81142	1	0.178338	0.742674
	OG0004121	0.19609	11	-955.308	12	-954.407	999	0.18236	2.86506	1.80292	1	0.17936	0.742674
	OG0004217	0.20524	11	-1053.5	12	-1052.59	999	0.19053	4.50063	1.81544	1	0.177857	0.742674
	OG0004248	0.09129	11	-1079.1	12	-1078.19	0.21121	0.07685	4.91527	1.81809	1	0.177541	0.742674
	OG0004632	0.0915	11	-2099.43	12	-2098.53	0.0001	0.09913	3.66175	1.80391	1	0.179241	0.742674
	OG0004707	0.03464	11	-2602.9	12	-2602	0.0001	0.03652	6.21547	1.79633	1	0.180157	0.742674
	OG0004843	0.06585	11	-2159.54	12	-2158.63	0.0001	0.06988	2.95929	1.81661	1	0.177718	0.742674
	OG0005030	0.14773	11	-5268.1	12	-5267.2	0.2731	0.14232	1.98871	1.80875	1	0.178658	0.742674
	OG0005042	0.07062	11	-3836.14	12	-3835.25	0.0001	0.07392	4.39932	1.79087	1	0.180821	0.742674
	OG0005146	0.15075	11	-14180	12	-14179.1	0.09352	0.15493	5.7063	1.83622	1	0.175394	0.742674
	OG0005474	0.15641	11	-10816.1	12	-10815.2	0.27387	0.15285	6.03076	1.79329	1	0.180526	0.742674
	OG0002548	0.04315	11	-5689.76	12	-5688.86	0.0001	0.04471	5.40898	1.78559	1	0.181465	0.743868
	OG0002593	0.04105	11	-3207.92	12	-3207.06	0.12674	0.03562	8.78094	1.71264	1	0.190643	0.745207
	OG0002676	0.051	11	-6114.33	12	-6113.47	0.01712	0.0553	7.35533	1.72179	1	0.189463	0.745207
	OG0002744	0.23787	11	-3412.22	12	-3411.37	0.09692	0.25527	3.29659	1.6996	1	0.192341	0.745207
	OG0002825	0.01629	11	-3791.13	12	-3790.28	0.10516	0.01152	4.20092	1.68735	1	0.193951	0.745207
	OG0002860	0.19296	11	-532.706	12	-531.874	0.0001	0.22531	6.78887	1.66341	1	0.197143	0.745207
	OG0002896	0.11386	11	-4793.04	12	-4792.21	0.02948	0.12049	4.51656	1.662	1	0.197334	0.745207
	OG0002903	0.03314	11	-3303.74	12	-3302.87	0.0001	0.03713	5.29817	1.72943	1	0.188484	0.745207
	OG0003008	0.66196	11	-2224.85	12	-2224.01	1.35154	0.62254	3.78459	1.67462	1	0.195641	0.745207
	OG0003168	0.03365	11	-7179.76	12	-7178.92	0.0001	0.03547	4.63898	1.69459	1	0.192997	0.745207
	OG0003367	0.02	11	-3633.4	12	-3632.57	0.0001	0.0219	7.52641	1.67153	1	0.196053	0.745207
	OG0003401	0.17272	11	-2471.96	12	-2471.1	0.4577	0.16211	5.34313	1.72695	1	0.188801	0.745207
	OG0003444	0.1113	11	-2639.5	12	-2638.67	0.0001	0.11697	4.84388	1.67424	1	0.195691	0.745207
	OG0003454	0.3307	11	-1952.45	12	-1951.58	0.12048	0.36006	4.36746	1.7428	1	0.186784	0.745207
	OG0003549	0.05699	11	-3782.8	12	-3781.96	0.01674	0.06161	5.83466	1.69097	1	0.193474	0.745207
	OG0003557	0.63655	11	-945.66	12	-944.82	999	0.59167	2.59753	1.67901	1	0.195057	0.745207
	OG0003599	0.03488	11	-886.59	12	-885.71	0.0001	0.04101	7.3668	1.76136	1	0.184455	0.745207
	OG0003652	0.32392	11	-3666.58	12	-3665.73	0.0001	0.36157	5.16817	1.70079	1	0.192185	0.745207
	OG0003666	0.4135	11	-12385.5	12	-12384.6	0.59641	0.40272	3.82088	1.75282	1	0.185522	0.745207
	OG0003715	0.25122	11	-673.84	12	-672.994	999	0.22198	8.62603	1.69207	1	0.193329	0.745207
	OG0003751	0.00791	11	-11253.6	12	-11252.7	0.0001	0.00859	6.79827	1.77377	1	0.182916	0.745207
	OG0003761	0.09116	11	-700.009	12	-699.171	0.26779	0.0001	3.09473	1.67693	1	0.195333	0.745207
	OG0003837	0.04285	11	-2424.63	12	-2423.79	0.14521	0.03847	7.17674	1.67692	1	0.195334	0.745207
	OG0003855	0.22178	11	-1351.12	12	-1350.25	0.08434	0.24335	4.82164	1.73479	1	0.1878	0.745207
	OG0003898	0.15887	11	-2208.41	12	-2207.54	0.0001	0.17075	1.48632	1.73509	1	0.187762	0.745207
	OG0003929	0.76262	11	-3773.02	12	-3772.17	1.26393	0.7173	2.83149	1.71214	1	0.190708	0.745207
	OG0003947	0.07966	11	-2080.38	12	-2079.49	0.17622	0.06621	3.07159	1.76916	1	0.183487	0.745207
	OG0003948	0.07439	11	-5398.22	12	-5397.39	0.0001	0.07661	3.41437	1.66568	1	0.196838	0.745207
	OG0003953	0.31903	11	-2437.97	12	-2437.12	0.08873	0.34233	3.65249	1.68865	1	0.19378	0.745207
	OG0003997	0.18917	11	-3946.25	12	-3945.39	0.08472	0.20006	3.48176	1.71094	1	0.190863	0.745207
	OG0004004	0.27707	11	-3890.92	12	-3890.09	0.14856	0.29149	5.4708	1.66401	1	0.197063	0.745207
	OG0004033	0.03836	11	-3382.46	12	-3381.6	0.0001	0.04174	7.17109	1.71922	1	0.189793	0.745207
	OG0004037	0.5801	11	-24704.6	12	-24703.7	0.76433	0.56213	4.61436	1.7335	1	0.187965	0.745207
	OG0004047	0.03461	11	-1343.76	12	-1342.91	0.0001	0.03967	8.45206	1.70461	1	0.191686	0.745207
	OG0004074	0.20792	11	-8817.63	12	-8816.78	0.09515	0.22093	3.65557	1.69908	1	0.192408	0.745207
	OG0004202	0.54778	11	-2050.88	12	-2050.01	0.25345	0.59138	4.37646	1.73605	1	0.18764	0.745207
	OG0004206	0.12532	11	-1846.98	12	-1846.13	0.0001	0.14405	3.48465	1.69586	1	0.192831	0.745207
	OG0004209	0.04383	11	-1076.34	12	-1075.46	0.31012	0.03886	6.63507	1.7528	1	0.185525	0.745207
	OG0004265	0.13133	11	-5664.49	12	-5663.65	0.21189	0.12555	4.1648	1.68328	1	0.19449	0.745207
	OG0004339	0.07128	11	-4403.03	12	-4402.18	0.02239	0.07569	4.65477	1.70279	1	0.191924	0.745207
	OG0004380	0.05617	11	-3498.17	12	-3497.31	0.0001	0.06156	8.12247	1.70161	1	0.192078	0.745207
	OG0004408	0.03247	11	-2328.1	12	-2327.26	0.10385	0.02872	NA	1.66791	1	0.196539	0.745207
	OG0004499	0.28769	11	-3591.6	12	-3590.76	0.77289	0.27792	5.1256	1.68083	1	0.194815	0.745207
	OG0004629	0.01721	11	-5599.26	12	-5598.41	0.0001	0.01816	7.87634	1.70976	1	0.191017	0.745207
	OG0004631	0.45529	11	-2584.78	12	-2583.9	0.21313	0.50523	4.47865	1.75149	1	0.18569	0.745207
	OG0004654	0.02075	11	-4542.34	12	-4541.49	0.0001	0.02237	8.86426	1.69322	1	0.193177	0.745207
	OG0004758	0.22412	11	-2832.28	12	-2831.4	0.06553	0.23369	3.71028	1.75148	1	0.18569	0.745207
	OG0004776	0.19262	11	-5781.56	12	-5780.7	0.349	0.18379	5.09033	1.73322	1	0.188	0.745207
	OG0004848	0.32197	11	-2288.83	12	-2287.96	0.83522	0.3028	4.4678	1.74567	1	0.186422	0.745207
	OG0005087	0.13488	11	-4301.11	12	-4300.27	0.30641	0.12923	4.52228	1.69011	1	0.193586	0.745207
	OG0005101	0.20634	11	-955.548	12	-954.686	0.08025	0.23771	3.56264	1.72299	1	0.189309	0.745207
	OG0005113	0.2434	11	-4678.61	12	-4677.75	0.63602	0.22836	6.87186	1.72436	1	0.189133	0.745207
	OG0005263	0.0874	11	-3090.85	12	-3090.01	0.02662	0.0919	8.542	1.68897	1	0.193737	0.745207
	OG0005402	0.44145	11	-9617.75	12	-9616.87	0.63373	0.42705	3.67297	1.75713	1	0.184983	0.745207
	OG0005473	0.4094	11	-1176.01	12	-1175.16	0.98839	0.3612	3.30197	1.69557	1	0.192868	0.745207
	OG0005486	0.02751	11	-1240.31	12	-1239.46	0.19188	0.02504	5.70527	1.70678	1	0.191403	0.745207
	OG0005504	0.09083	11	-6911.9	12	-6911.05	0.03928	0.09573	7.08993	1.69453	1	0.193005	0.745207
	OG0003188	0.03383	11	-5267.86	12	-5267.03	0.0001	0.03526	7.8092	1.65682	1	0.198033	0.745271
	OG0003443	0.09132	11	-5534.54	12	-5533.71	0.03746	0.09526	8.1994	1.65562	1	0.198196	0.745271
	OG0003492	0.04954	11	-1594.67	12	-1593.84	0.0001	0.05372	6.95463	1.65737	1	0.197959	0.745271
	OG0004149	0.04421	11	-833.148	12	-832.321	0.0001	0.05188	2.41218	1.65366	1	0.198461	0.745271
	OG0005109	0.06447	11	-1244.31	12	-1243.48	0.0001	0.06984	9.77669	1.65123	1	0.198792	0.745471
	OG0003194	0.12231	11	-3470.68	12	-3469.86	0.2226	0.11273	6.24395	1.64555	1	0.199565	0.746286
	OG0003622	0.13828	11	-5384.91	12	-5384.08	0.06467	0.1451	7.94541	1.64716	1	0.199346	0.746286
	OG0002437	0.03838	11	-8957.49	12	-8956.68	0.08011	0.03528	5.28918	1.63359	1	0.201207	0.746692
	OG0002526	0.0964	11	-2295.56	12	-2294.74	0.33672	0.08922	3.47901	1.63046	1	0.20164	0.746692
	OG0003335	0.10078	11	-4851.29	12	-4850.47	0.29876	0.09706	4.04587	1.63471	1	0.201053	0.746692
	OG0003602	0.29751	11	-4498.99	12	-4498.18	0.13529	0.31727	4.33782	1.62355	1	0.202597	0.746692
	OG0003932	0.05426	11	-1707.01	12	-1706.2	0.0001	0.05721	8.39216	1.62454	1	0.20246	0.746692
	OG0003984	0.07602	11	-2072.39	12	-2071.57	0.0001	0.07927	5.92578	1.63755	1	0.200662	0.746692
	OG0004205	0.04932	11	-1567.64	12	-1566.83	0.0001	0.05369	4.57448	1.62257	1	0.202733	0.746692
	OG0004480	0.12579	11	-3357.88	12	-3357.07	0.31946	0.11344	9.53943	1.63256	1	0.20135	0.746692
	OG0004567	0.07104	11	-2383.51	12	-2382.7	0.0001	0.08093	3.48264	1.62401	1	0.202534	0.746692
	OG0004854	0.10385	11	-2985.39	12	-2984.58	0.0334	0.10945	7.40214	1.62543	1	0.202337	0.746692
	OG0005384	0.096	11	-3038.79	12	-3037.97	0.19608	0.08741	6.65902	1.62425	1	0.2025	0.746692
	OG0002790	0.02721	11	-2592.28	12	-2591.47	0.0001	0.02997	6.9379	1.61639	1	0.203596	0.746798
	OG0003324	0.07077	11	-3209.87	12	-3209.06	0.0001	0.0746	4.12632	1.61772	1	0.203409	0.746798
	OG0004770	0.1823	11	-8259.28	12	-8258.47	0.1032	0.1876	4.33678	1.619	1	0.203231	0.746798
	OG0002544	0.03581	11	-4315.74	12	-4314.94	0.0001	0.03729	6.94839	1.60745	1	0.204851	0.748979
	OG0002555	0.14975	11	-420.12	12	-419.347	0.0001	0.20181	2.61788	1.54745	1	0.213513	0.748979
	OG0002660	0.20753	11	-421.325	12	-420.528	999	0.18736	4.04263	1.59334	1	0.206849	0.748979
	OG0002725	0.19158	11	-2393.48	12	-2392.73	0.56219	0.17851	3.32572	1.50944	1	0.219224	0.748979
	OG0002828	0.1304	11	-1064.04	12	-1063.25	0.0001	0.13942	1.81668	1.57931	1	0.20886	0.748979
	OG0002864	0.03864	11	-14189.3	12	-14188.5	0.08181	0.03739	2.8463	1.56716	1	0.210621	0.748979
	OG0002872	0.25747	11	-5405.51	12	-5404.74	0.14716	0.26778	3.60835	1.53021	1	0.216081	0.748979
	OG0002913	0.04311	11	-2234.82	12	-2234.02	0.0001	0.04714	6.12893	1.60025	1	0.205868	0.748979
	OG0002917	0.07543	11	-3068.23	12	-3067.44	0.15518	0.06953	6.6297	1.58252	1	0.208398	0.748979
	OG0003064	0.1294	11	-6603.48	12	-6602.71	0.04274	0.13392	5.21239	1.53256	1	0.215728	0.748979
	OG0003103	0.27015	11	-3155.7	12	-3154.93	0.13364	0.28571	6.94703	1.54538	1	0.213818	0.748979
	OG0003287	0.13058	11	-4672.25	12	-4671.48	0.04046	0.13489	3.38747	1.54227	1	0.21428	0.748979
	OG0003294	0.17652	11	-1587.62	12	-1586.83	0.0001	0.18264	8.42317	1.56669	1	0.210688	0.748979
	OG0003310	0.02583	11	-4971.99	12	-4971.23	0.0001	0.02747	7.73115	1.51762	1	0.217981	0.748979
	OG0003451	0.065	11	-2569.06	12	-2568.31	0.44957	0.06025	5.45528	1.5101	1	0.219124	0.748979
	OG0003538	0.03403	11	-4184.33	12	-4183.53	0.0001	0.03653	1.92257	1.59237	1	0.206988	0.748979
	OG0003560	0.03969	11	-2123.49	12	-2122.73	0.0001	0.04403	NA	1.51478	1	0.218412	0.748979
	OG0003723	0.02127	11	-4894.04	12	-4893.28	0.0001	0.0235	4.57203	1.5261	1	0.216698	0.748979
	OG0003755	0.40735	11	-2684.14	12	-2683.35	0.91851	0.38348	4.52007	1.57594	1	0.209346	0.748979
	OG0003795	0.07355	11	-4459.8	12	-4459.04	0.0001	0.0769	7.66725	1.51659	1	0.218136	0.748979
	OG0003913	0.16901	11	-5262.61	12	-5261.81	0.08344	0.17928	5.16855	1.60042	1	0.205844	0.748979
	OG0003931	0.11922	11	-2328.53	12	-2327.75	0.0001	0.13107	4.38504	1.578	1	0.209049	0.748979
	OG0003968	0.11584	11	-2227.16	12	-2226.39	0.43364	0.10679	3.37122	1.54541	1	0.213814	0.748979
	OG0003972	0.12063	11	-4797.17	12	-4796.4	0.23361	0.11573	4.65234	1.52899	1	0.216264	0.748979
	OG0003987	0.36471	11	-2956.59	12	-2955.84	0.60049	0.3451	4.40756	1.50925	1	0.219254	0.748979
	OG0004231	0.2327	11	-561.697	12	-560.937	0.06405	0.26977	2.15478	1.5198	1	0.21765	0.748979
	OG0004363	0.19478	11	-838.528	12	-837.765	0.06207	0.22336	8.29388	1.52694	1	0.216572	0.748979
	OG0004370	0.17821	11	-1018.78	12	-1017.99	0.65343	0.15704	4.66341	1.58281	1	0.208356	0.748979
	OG0004377	0.04373	11	-1643.03	12	-1642.25	0.0001	0.04783	NA	1.54097	1	0.214474	0.748979
	OG0004399	0.25229	11	-961.528	12	-960.745	0.8938	0.22849	3.12259	1.5667	1	0.210687	0.748979
	OG0004492	0.17244	11	-1723.75	12	-1722.99	999	0.16635	4.07357	1.53258	1	0.215725	0.748979
	OG0004521	0.20078	11	-5748.97	12	-5748.19	0.32025	0.19142	2.43851	1.56293	1	0.211236	0.748979
	OG0004584	0.09065	11	-2462.21	12	-2461.43	0.21138	0.0829	1.96365	1.55357	1	0.212609	0.748979
	OG0004697	0.08277	11	-1539.84	12	-1539.06	0.0001	0.0999	1.68606	1.55904	1	0.211806	0.748979
	OG0004709	0.04206	11	-4773.4	12	-4772.64	0.0001	0.04321	6.06857	1.51333	1	0.218632	0.748979
	OG0004760	0.03728	11	-2628.51	12	-2627.72	0.0001	0.03953	5.74404	1.58615	1	0.207877	0.748979
	OG0004762	0.02814	11	-5074.86	12	-5074.06	0.0001	0.02944	4.54286	1.59773	1	0.206225	0.748979
	OG0004792	0.25618	11	-1454.34	12	-1453.55	0.68839	0.23914	2.19656	1.56381	1	0.211109	0.748979
	OG0004819	0.28758	11	-1883.57	12	-1882.8	0.67579	0.26316	6.97678	1.54254	1	0.21424	0.748979
	OG0004853	0.09092	11	-1269.93	12	-1269.15	0.0001	0.1015	NA	1.56697	1	0.210647	0.748979
	OG0004904	0.10335	11	-1126.21	12	-1125.44	0.0001	0.10912	4.58245	1.53217	1	0.215786	0.748979
	OG0004933	0.12133	11	-2915.8	12	-2915.01	0.25632	0.11172	3.63471	1.57417	1	0.209603	0.748979
	OG0004999	0.02983	11	-2108.08	12	-2107.3	0.0001	0.03226	8.45416	1.56581	1	0.210816	0.748979
	OG0005013	0.02397	11	-2186.86	12	-2186.09	0.12996	0.02141	4.17617	1.54712	1	0.213561	0.748979
	OG0005051	0.06414	11	-6806.49	12	-6805.73	0.12119	0.05879	8.20939	1.52015	1	0.217597	0.748979
	OG0005053	0.14009	11	-2729.06	12	-2728.3	0.05693	0.14799	5.17957	1.53192	1	0.215825	0.748979
	OG0005167	0.15382	11	-642.921	12	-642.15	0.0001	0.16977	4.88502	1.54188	1	0.214338	0.748979
	OG0005204	0.11795	11	-416.413	12	-415.643	0.0001	0.14399	5.89168	1.54011	1	0.214601	0.748979
	OG0005250	0.00901	11	-4398.47	12	-4397.71	0.04278	0.00777	9.16645	1.52892	1	0.216274	0.748979
	OG0005286	0.03695	11	-1130.36	12	-1129.59	0.20564	0.03223	7.3228	1.54643	1	0.213664	0.748979
	OG0005304	0.5808	11	-11398.6	12	-11397.8	0.42105	0.59824	4.14719	1.56388	1	0.211098	0.748979
	OG0005320	0.03942	11	-4424.81	12	-4424.04	0.0001	0.04124	7.14456	1.5376	1	0.214975	0.748979
	OG0005415	0.04916	11	-10753	12	-10752.2	0.02237	0.05118	8.54945	1.5095	1	0.219215	0.748979
	OG0005426	0.04251	11	-4889.98	12	-4889.22	0.26584	0.04084	5.84069	1.51973	1	0.21766	0.748979
	OG0003703	0.10752	11	-1208.01	12	-1207.25	0.28183	0.09221	NA	1.50722	1	0.219564	0.749084
	OG0005078	0.07051	11	-6570.18	12	-6569.43	0.0001	0.07152	4.72438	1.50502	1	0.219901	0.749283
	OG0002842	0.26509	11	-2142.48	12	-2141.74	0.10169	0.28532	5.29181	1.48567	1	0.22289	0.750662
	OG0002952	0.10626	11	-1770.32	12	-1769.57	0.0001	0.11396	7.81742	1.48914	1	0.222351	0.750662
	OG0003177	0.25634	11	-11187.4	12	-11186.7	0.34088	0.24723	6.64408	1.47714	1	0.224223	0.750662
	OG0003427	0.03035	11	-4066.71	12	-4065.97	0.05887	0.02638	4.72631	1.4786	1	0.223993	0.750662
	OG0003613	0.29282	11	-21445.3	12	-21444.6	0.36856	0.28579	6.46355	1.4797	1	0.223821	0.750662
	OG0003742	0.07278	11	-1507.31	12	-1506.57	0.0001	0.0755	5.93853	1.47614	1	0.224379	0.750662
	OG0003858	0.0844	11	-2480.78	12	-2480.03	0.22694	0.07873	5.04846	1.49273	1	0.221793	0.750662
	OG0003941	0.04082	11	-2524.27	12	-2523.52	0.0001	0.04517	3.5637	1.49707	1	0.221122	0.750662
	OG0004310	0.00905	11	-2114.83	12	-2114.08	0.03806	0.00654	7.7488	1.4819	1	0.223478	0.750662
	OG0004675	0.25463	11	-1122.16	12	-1121.42	0.59963	0.17481	2.08569	1.48022	1	0.22374	0.750662
	OG0004937	0.04895	11	-2661.69	12	-2660.95	0.0001	0.05482	9.27605	1.48331	1	0.223258	0.750662
	OG0005085	0.12361	11	-1834.83	12	-1834.09	0.0001	0.13595	NA	1.47537	1	0.2245	0.750662
	OG0005099	0.30589	11	-2514.78	12	-2514.04	0.56052	0.28501	5.44786	1.48685	1	0.222706	0.750662
	OG0005276	0.19181	11	-1093.12	12	-1092.38	0.42009	0.17049	5.9652	1.49202	1	0.221903	0.750662
	OG0005292	0.15741	11	-3016.23	12	-3015.48	0.3619	0.14323	4.25935	1.49206	1	0.221897	0.750662
	OG0003262	0.23763	11	-4974.44	12	-4973.71	0.44474	0.22925	4.79046	1.46881	1	0.225534	0.751313
	OG0004630	0.4036	11	-3028.79	12	-3028.05	0.0001	0.41526	3.9662	1.46912	1	0.225485	0.751313
	OG0005489	0.06055	11	-2375.21	12	-2374.48	0.0001	0.06427	2.34789	1.47028	1	0.225301	0.751313
	OG0005014	0.03947	11	-4989.84	12	-4989.1	0.0142	0.04244	8.63646	1.46435	1	0.226239	0.751795
	OG0005289	0.12702	11	-2258.34	12	-2257.61	0.04274	0.13702	5.63402	1.46514	1	0.226114	0.751795
	OG0004571	0.09445	11	-8221.35	12	-8220.62	0.17073	0.09026	7.29582	1.46121	1	0.226738	0.752525
	OG0002531	0.07357	11	-2887.1	12	-2886.37	0.02471	0.07908	3.0201	1.45938	1	0.227029	0.752558
	OG0003400	0.18704	11	-5649.02	12	-5648.29	0.11627	0.1945	5.46447	1.45417	1	0.22786	0.754383
	OG0005145	0.16115	11	-2364.51	12	-2363.78	0.05058	0.17051	6.31191	1.45133	1	0.228315	0.754959
	OG0003162	0.23152	11	-1295.52	12	-1294.8	577.521	0.22545	2.78471	1.42831	1	0.23204	0.757021
	OG0003300	0.28277	11	-733.93	12	-733.209	0.0001	0.29544	5.18685	1.44107	1	0.229966	0.757021
	OG0003474	0.11783	11	-3321.94	12	-3321.22	0.03937	0.1257	NA	1.44368	1	0.229544	0.757021
	OG0003484	0.28641	11	-2082.4	12	-2081.69	0.55117	0.25857	4.09542	1.434	1	0.231113	0.757021
	OG0003580	0.08804	11	-4717.11	12	-4716.39	0.0001	0.09093	3.42123	1.43449	1	0.231032	0.757021
	OG0004023	0.10966	11	-3447.2	12	-3446.49	0.18201	0.09986	2.77245	1.42988	1	0.231784	0.757021
	OG0004078	0.0562	11	-1471.99	12	-1471.27	0.0001	0.05959	9.6188	1.43079	1	0.231635	0.757021
	OG0004401	0.08121	11	-2544.55	12	-2543.84	0.19656	0.07296	4.7489	1.43222	1	0.231402	0.757021
	OG0004434	0.13379	11	-3017.71	12	-3016.99	0.04582	0.14083	5.94152	1.43685	1	0.230649	0.757021
	OG0004595	0.0219	11	-2336.38	12	-2335.66	0.0001	0.02392	NA	1.43867	1	0.230355	0.757021
	OG0004919	0.07622	11	-1248.95	12	-1248.24	0.0001	0.08176	7.13048	1.43066	1	0.231657	0.757021
	OG0002494	0.04837	11	-4407.21	12	-4406.5	0.0001	0.05077	4.38128	1.42283	1	0.232938	0.757028
	OG0003097	0.07489	11	-1037.94	12	-1037.22	0.0001	0.08228	5.07026	1.42234	1	0.233019	0.757028
	OG0003218	0.22239	11	-3718.5	12	-3717.79	0.11169	0.23187	6.61112	1.42186	1	0.233097	0.757028
	OG0004173	0.12137	11	-5149.65	12	-5148.94	0.03894	0.12559	6.4364	1.4197	1	0.233452	0.757028
	OG0005207	0.065	11	-3940.93	12	-3940.22	0.13669	0.05663	5.98447	1.42122	1	0.233203	0.757028
	OG0004738	0.15728	11	-1259.14	12	-1258.43	0.0001	0.16943	4.9812	1.41377	1	0.234431	0.759286
	OG0003044	0.06047	11	-1118.4	12	-1117.7	0.0001	0.06603	3.43985	1.41009	1	0.235042	0.760346
	OG0002904	0.21844	11	-1887.33	12	-1886.64	0.41781	0.20122	5.80796	1.38227	1	0.239716	0.762053
	OG0002995	0.0197	11	-2485.1	12	-2484.4	0.08864	0.01668	6.37632	1.38511	1	0.239233	0.762053
	OG0003042	0.18226	11	-2171.65	12	-2170.96	0.41928	0.17271	7.00275	1.38264	1	0.239652	0.762053
	OG0003160	0.07644	11	-1891.24	12	-1890.55	0.0001	0.08527	3.26488	1.38035	1	0.240042	0.762053
	OG0003209	0.27849	11	-985.062	12	-984.37	0.0001	0.30024	2.05191	1.38303	1	0.239586	0.762053
	OG0003371	0.08907	11	-1174.51	12	-1173.81	0.0001	0.09716	2.98164	1.38719	1	0.23888	0.762053
	OG0003597	0.01401	11	-2557.26	12	-2556.57	0.0001	0.01559	NA	1.38972	1	0.238452	0.762053
	OG0003792	0.42984	11	-3573.31	12	-3572.61	0.70376	0.40858	3.87053	1.3949	1	0.23758	0.762053
	OG0003928	0.14197	11	-4655.56	12	-4654.87	0.40562	0.13651	3.4021	1.38259	1	0.23966	0.762053
	OG0004085	0.14446	11	-2257.18	12	-2256.48	0.28943	0.13438	4.01437	1.39239	1	0.238001	0.762053
	OG0004338	0.11061	11	-5575.16	12	-5574.46	0.05847	0.11417	5.19326	1.40189	1	0.236408	0.762053
	OG0004391	0.0276	11	-2086.85	12	-2086.15	0.0001	0.03036	9.46226	1.39717	1	0.237198	0.762053
	OG0004686	0.10528	11	-877.638	12	-876.938	0.55421	0.08249	8.78684	1.40033	1	0.236669	0.762053
	OG0004721	0.04096	11	-2104.66	12	-2103.96	0.09358	0.0354	9.4507	1.40442	1	0.235985	0.762053
	OG0005144	0.07334	11	-9364.59	12	-9363.9	0.11391	0.06994	6.19378	1.37994	1	0.240111	0.762053
	OG0005330	0.29537	11	-1514.46	12	-1513.77	0.16007	0.32512	6.25436	1.38167	1	0.239817	0.762053
	OG0003658	0.05964	11	-1870.89	12	-1870.2	0.0001	0.06263	3.928	1.37722	1	0.240575	0.762624
	OG0004215	0.32164	11	-2140.8	12	-2140.11	0.13907	0.3408	2.32831	1.37351	1	0.24121	0.763736
	OG0002512	0.05335	11	-3003.73	12	-3003.07	0.0001	0.05551	8.16635	1.33306	1	0.248262	0.764998
	OG0002709	0.09386	11	-9009.11	12	-9008.44	0.04914	0.09721	5.75081	1.33586	1	0.247765	0.764998
	OG0002801	0.10055	11	-3132.01	12	-3131.33	0.40922	0.09598	6.36702	1.36668	1	0.242382	0.764998
	OG0002824	0.39029	11	-7148.49	12	-7147.83	0.25019	0.40284	6.19836	1.31767	1	0.251011	0.764998
	OG0002837	0.06913	11	-675.07	12	-674.404	0.0001	0.08126	4.26834	1.3322	1	0.248414	0.764998
	OG0003079	0.10888	11	-2624.16	12	-2623.49	0.0001	0.11516	7.31128	1.33483	1	0.247947	0.764998
	OG0003111	0.07463	11	-3133.48	12	-3132.82	0.40653	0.07147	6.08144	1.31979	1	0.250629	0.764998
	OG0003361	0.11018	11	-5565.19	12	-5564.52	0.26342	0.10454	8.28341	1.35537	1	0.244342	0.764998
	OG0003603	0.05674	11	-1902.39	12	-1901.72	0.0001	0.06109	NA	1.3504	1	0.245208	0.764998
	OG0003752	0.15154	11	-2363.02	12	-2362.35	0.07491	0.16263	7.18181	1.34644	1	0.245901	0.764998
	OG0003871	0.2198	11	-2833.85	12	-2833.19	0.11073	0.23498	4.67152	1.33566	1	0.247801	0.764998
	OG0003967	0.17788	11	-2171.7	12	-2171.03	0.07842	0.19344	3.32004	1.33826	1	0.247342	0.764998
	OG0004226	0.06819	11	-1366.32	12	-1365.66	0.18362	0.05457	5.75472	1.3192	1	0.250736	0.764998
	OG0004243	0.01505	11	-3454.08	12	-3453.42	0.0001	0.0159	3.97887	1.33055	1	0.248707	0.764998
	OG0004270	0.01409	11	-3784.09	12	-3783.41	0.03592	0.01238	3.90523	1.34397	1	0.246336	0.764998
	OG0004300	0.05543	11	-1920.43	12	-1919.76	0.29683	0.04958	3.68096	1.33898	1	0.247214	0.764998
	OG0004361	0.13344	11	-12605.6	12	-12604.9	0.08687	0.13565	4.23297	1.35564	1	0.244294	0.764998
	OG0004396	0.06106	11	-1861.75	12	-1861.08	0.20107	0.05651	7.15254	1.34511	1	0.246136	0.764998
	OG0004404	0.30254	11	-867.952	12	-867.291	999	0.28805	6.81117	1.32112	1	0.25039	0.764998
	OG0004424	0.15462	11	-1130.85	12	-1130.17	0.0001	0.16791	3.9901	1.35358	1	0.244653	0.764998
	OG0004490	0.05558	11	-2710.95	12	-2710.27	0.12521	0.05077	4.87947	1.3587	1	0.243763	0.764998
	OG0004603	0.04753	11	-1502.21	12	-1501.53	0.0001	0.05072	3.89623	1.35018	1	0.245246	0.764998
	OG0004650	0.13547	11	-991.666	12	-991	0.0001	0.15619	5.3254	1.33205	1	0.24844	0.764998
	OG0004807	0.06285	11	-4179.42	12	-4178.74	0.02262	0.06658	7.42176	1.34791	1	0.245644	0.764998
	OG0004811	0.23119	11	-1330.87	12	-1330.21	0.79529	0.21524	7.93156	1.33031	1	0.248751	0.764998
	OG0004874	0.07644	11	-1699.13	12	-1698.47	0.0001	0.07952	7.75435	1.32276	1	0.250097	0.764998
	OG0004912	0.12681	11	-2834.75	12	-2834.07	0.30461	0.12015	8.13568	1.36433	1	0.242788	0.764998
	OG0005111	0.02892	11	-965.785	12	-965.119	0.0001	0.03486	6.14318	1.33155	1	0.24853	0.764998
	OG0005142	0.0694	11	-5043.67	12	-5043	0.13334	0.06571	6.76449	1.35191	1	0.244945	0.764998
	OG0005243	0.0278	11	-2266.6	12	-2265.93	0.0001	0.02953	3.21572	1.32313	1	0.250031	0.764998
	OG0005453	0.0885	11	-2669.77	12	-2669.11	0.15517	0.07488	8.9779	1.32098	1	0.250417	0.764998
	OG0005506	0.10433	11	-2449.97	12	-2449.3	0.04497	0.11307	7.73596	1.33949	1	0.247124	0.764998
	OG0005520	0.08176	11	-6136.49	12	-6135.83	0.12586	0.07854	2.63996	1.32792	1	0.249176	0.764998
	OG0003306	0.02924	11	-2830.32	12	-2829.66	0.0001	0.03071	NA	1.31473	1	0.25154	0.765744
	OG0002756	0.07755	11	-10483.8	12	-10483.2	0.11424	0.07448	9.13181	1.31078	1	0.252253	0.766464
	OG0002951	0.19596	11	-1400.94	12	-1400.29	0.54416	0.18021	5.79414	1.3093	1	0.252522	0.766464
	OG0004833	0.4267	11	-3347.9	12	-3347.25	0.19607	0.45989	6.98817	1.30868	1	0.252633	0.766464
	OG0002479	0.06999	11	-9080.28	12	-9079.63	0.1159	0.06759	5.86637	1.2956	1	0.255019	0.76677
	OG0004488	0.16446	11	-2708.4	12	-2707.74	0.08978	0.17394	2.4795	1.30341	1	0.253592	0.76677
	OG0004598	0.37769	11	-2339.11	12	-2338.46	0.15818	0.40841	3.62473	1.29605	1	0.254936	0.76677
	OG0004683	0.12144	11	-843.939	12	-843.288	0.0001	0.12882	2.8917	1.30085	1	0.254058	0.76677
	OG0005136	0.06869	11	-3202.25	12	-3201.6	0.14783	0.06311	NA	1.30035	1	0.254149	0.76677
	OG0005137	0.02508	11	-4968.85	12	-4968.19	0.0001	0.02708	NA	1.30471	1	0.253354	0.76677
	OG0005275	0.05644	11	-3816.67	12	-3816.02	0.02091	0.06049	7.63824	1.29608	1	0.254931	0.76677
	OG0005467	0.22408	11	-1806.1	12	-1805.45	0.0001	0.26101	5.94038	1.29752	1	0.254667	0.76677
	OG0002764	0.11241	11	-2033.72	12	-2033.07	0.03683	0.12024	9.26035	1.29052	1	0.255952	0.768417
	OG0004820	0.28505	11	-1496.98	12	-1496.34	0.14678	0.31064	4.09236	1.28703	1	0.256595	0.768417
	OG0005510	0.04313	11	-2914.54	12	-2913.9	0.12043	0.04016	3.92349	1.28641	1	0.256711	0.768417
	OG0005528	0.04306	11	-2641.09	12	-2640.45	0.0001	0.0444	3.837	1.28948	1	0.256144	0.768417
	OG0003425	0.18208	11	-703.931	12	-703.292	999	0.06991	7.54599	1.27897	1	0.258091	0.770945
	OG0005391	0.04873	11	-1792.34	12	-1791.7	0.0001	0.05261	2.31304	1.27876	1	0.25813	0.770945
	OG0002562	0.24819	11	-2635.75	12	-2635.11	0.11777	0.26389	5.39655	1.27502	1	0.258827	0.77131
	OG0003243	0.1316	11	-6791.37	12	-6790.73	0.05963	0.13648	5.73961	1.27645	1	0.258559	0.77131
	OG0002589	0.05854	11	-1958.61	12	-1957.97	0.0001	0.0632	3.27284	1.26949	1	0.259862	0.772107
	OG0002616	0.09748	11	-2617.63	12	-2616.99	0.16083	0.08448	8.37151	1.27043	1	0.259686	0.772107
	OG0004774	0.38871	11	-794.169	12	-793.534	999	0.36579	3.73604	1.26899	1	0.259957	0.772107
	OG0004186	0.34134	11	-3050.94	12	-3050.31	0.58287	0.31631	2.59568	1.26694	1	0.260342	0.772394
	OG0005180	0.02892	11	-1962.21	12	-1961.58	0.0001	0.03152	4.64498	1.26493	1	0.26072	0.772662
	OG0002470	0.14321	11	-1951.29	12	-1950.68	0.0001	0.15048	5.85285	1.21181	1	0.270974	0.775219
	OG0002499	0.18251	11	-1171.11	12	-1170.5	0.39248	0.16207	3.39209	1.22223	1	0.268923	0.775219
	OG0002588	0.097	11	-7476.61	12	-7475.99	0.05273	0.10155	5.19776	1.24268	1	0.264956	0.775219
	OG0002666	0.02492	11	-2207.62	12	-2206.99	0.0852	0.01459	7.26109	1.25639	1	0.262336	0.775219
	OG0002699	0.04382	11	-3670.88	12	-3670.26	0.11189	0.03936	2.50591	1.24795	1	0.263945	0.775219
	OG0002703	0.03292	11	-5029.45	12	-5028.83	0.0001	0.03517	4.78774	1.24647	1	0.264227	0.775219
	OG0002787	0.04862	11	-1641.66	12	-1641.06	0.0001	0.05332	5.54418	1.1951	1	0.274303	0.775219
	OG0002823	0.0429	11	-1825.79	12	-1825.18	0.0001	0.04551	9.10651	1.22346	1	0.268682	0.775219
	OG0002827	0.12162	11	-2947.6	12	-2947	0.21919	0.11415	4.38575	1.19827	1	0.273668	0.775219
	OG0002854	0.09871	11	-4033.52	12	-4032.9	0.04475	0.10236	4.2682	1.23716	1	0.266019	0.775219
	OG0002878	0.21993	11	-2546.45	12	-2545.85	0.52343	0.20915	5.54706	1.2037	1	0.272583	0.775219
	OG0002897	0.06471	11	-2879.46	12	-2878.85	0.15281	0.06003	9.20379	1.23412	1	0.266608	0.775219
	OG0002945	0.10107	11	-4240.71	12	-4240.1	0.03708	0.10758	6.47769	1.21357	1	0.270625	0.775219
	OG0003158	0.2824	11	-1320.13	12	-1319.51	0.0001	0.30415	3.47717	1.25502	1	0.262596	0.775219
	OG0003391	0.21809	11	-1920.8	12	-1920.19	0.58393	0.20523	4.09256	1.21589	1	0.270168	0.775219
	OG0003516	0.43399	11	-2586.08	12	-2585.47	0.69187	0.40708	4.4464	1.2029	1	0.272742	0.775219
	OG0003634	0.04058	11	-1666.12	12	-1665.52	0.10966	0.0356	5.26142	1.20347	1	0.272628	0.775219
	OG0003760	0.01335	11	-2385.4	12	-2384.8	0.05106	0.01125	6.13564	1.19702	1	0.273917	0.775219
	OG0003772	0.26779	11	-3285.17	12	-3284.56	0.11842	0.28132	1.94868	1.21335	1	0.270669	0.775219
	OG0003831	0.0918	11	-3646	12	-3645.39	0.04718	0.09685	7.20078	1.22605	1	0.268177	0.775219
	OG0003895	0.13804	11	-3475.11	12	-3474.5	0.50064	0.13386	3.94454	1.22244	1	0.268883	0.775219
	OG0003925	0.07567	11	-7676.4	12	-7675.78	0.15174	0.07282	3.45414	1.24037	1	0.265399	0.775219
	OG0003955	0.17024	11	-5801.58	12	-5800.96	0.25863	0.16342	6.25797	1.23478	1	0.266479	0.775219
	OG0004314	0.34989	11	-1040.25	12	-1039.65	1.00353	0.30321	4.50991	1.20208	1	0.272906	0.775219
	OG0004347	0.49656	11	-3642.72	12	-3642.1	0.22421	0.51343	4.10281	1.24545	1	0.264424	0.775219
	OG0004349	0.10393	11	-4475.47	12	-4474.87	0.03868	0.10786	5.80029	1.19734	1	0.273853	0.775219
	OG0004362	0.05848	11	-1811.68	12	-1811.07	0.2987	0.05492	4.0309	1.22233	1	0.268904	0.775219
	OG0004382	0.09604	11	-1528.1	12	-1527.48	0.0001	0.10615	8.72884	1.23392	1	0.266647	0.775219
	OG0004477	0.01386	11	-4663.02	12	-4662.41	0.03302	0.01187	5.637	1.23122	1	0.267169	0.775219
	OG0004497	0.13451	11	-2724.2	12	-2723.59	0.05866	0.14065	6.28433	1.22075	1	0.269214	0.775219
	OG0004550	0.06697	11	-1761.82	12	-1761.22	0.16771	0.05698	3.89473	1.1958	1	0.274164	0.775219
	OG0004554	0.11021	11	-2948.31	12	-2947.7	0.27154	0.10522	4.51272	1.23014	1	0.267379	0.775219
	OG0004555	0.015	11	-1960.85	12	-1960.25	0.05844	0.01302	3.99082	1.19634	1	0.274055	0.775219
	OG0004562	0.25686	11	-4793.15	12	-4792.54	0.46559	0.24592	5.21773	1.23465	1	0.266505	0.775219
	OG0004615	0.11563	11	-1971.95	12	-1971.35	0.54816	0.10366	4.22654	1.19375	1	0.274575	0.775219
	OG0004742	0.04159	11	-3421.46	12	-3420.86	0.0001	0.04563	7.48769	1.20596	1	0.272135	0.775219
	OG0004753	0.07066	11	-2773.16	12	-2772.56	0.02718	0.07554	3.73654	1.20125	1	0.273072	0.775219
	OG0004814	0.03664	11	-1834.46	12	-1833.86	0.0001	0.03911	5.86735	1.20966	1	0.271399	0.775219
	OG0004926	0.08221	11	-1016.02	12	-1015.4	0.0001	0.08703	9.12493	1.22578	1	0.268229	0.775219
	OG0004987	0.02012	11	-6423.3	12	-6422.68	0.0001	0.02154	3.90852	1.25688	1	0.262243	0.775219
	OG0005055	0.07569	11	-2348.14	12	-2347.53	0.15647	0.07067	6.33182	1.21289	1	0.27076	0.775219
	OG0005168	0.02342	11	-3645.18	12	-3644.58	0.0001	0.02677	8.59517	1.1961	1	0.274103	0.775219
	OG0005294	0.17422	11	-4223.48	12	-4222.88	0.06266	0.18686	3.62715	1.19379	1	0.274567	0.775219
	OG0005317	0.17056	11	-7532.58	12	-7531.96	0.33084	0.16645	5.5414	1.24586	1	0.264344	0.775219
	OG0005404	0.36926	11	-671.153	12	-670.547	1.15479	0.33136	7.92068	1.21163	1	0.271009	0.775219
	OG0003731	0.15059	11	-3355.8	12	-3355.21	0.26222	0.14251	6.82991	1.18993	1	0.275344	0.776576
	OG0003379	0.10674	11	-2042.26	12	-2041.66	0.23377	0.09267	2.06656	1.18662	1	0.276013	0.777143
	OG0004558	0.24769	11	-2273.12	12	-2272.53	0.12665	0.26268	4.42271	1.18607	1	0.276125	0.777143
	OG0003005	0.04141	11	-2435.63	12	-2435.04	0.0001	0.04361	7.25859	1.18297	1	0.276752	0.77728
	OG0005470	0.06756	11	-2776.19	12	-2775.59	0.0001	0.07209	7.64965	1.18391	1	0.276562	0.77728
	OG0002810	0.22836	11	-8152.55	12	-8151.96	0.38188	0.22192	3.44144	1.17878	1	0.277604	0.778858
	OG0005126	0.03913	11	-3320.85	12	-3320.27	0.0001	0.04136	NA	1.17733	1	0.277899	0.778873
	OG0003815	0.05657	11	-5172.42	12	-5171.83	0.02684	0.05887	7.48949	1.1729	1	0.278807	0.780601
	OG0002482	0.02788	11	-6049.45	12	-6048.88	0.07051	0.02571	3.73232	1.14895	1	0.283769	0.783072
	OG0002735	0.11543	11	-1600.1	12	-1599.52	0.0001	0.12578	3.77973	1.15812	1	0.281857	0.783072
	OG0002741	0.16804	11	-4596.1	12	-4595.53	0.38975	0.15908	3.19056	1.14809	1	0.28395	0.783072
	OG0002855	0.02823	11	-2779.78	12	-2779.21	0.06643	0.02464	4.35874	1.15031	1	0.283485	0.783072
	OG0003150	0.24189	11	-1123.64	12	-1123.06	0.08184	0.2774	5.70511	1.14187	1	0.285258	0.783072
	OG0003161	0.28755	11	-3599.84	12	-3599.27	0.1185	0.29505	4.51373	1.14381	1	0.284848	0.783072
	OG0003261	0.07136	11	-668.909	12	-668.332	1.00444	0.06242	8.27847	1.155	1	0.282505	0.783072
	OG0003326	0.17882	11	-2287.75	12	-2287.16	0.49826	0.17199	3.53711	1.16357	1	0.280727	0.783072
	OG0003733	0.17599	11	-1587.42	12	-1586.84	0.08278	0.19602	NA	1.15247	1	0.283032	0.783072
	OG0004274	0.06703	11	-887.112	12	-886.54	0.0001	0.0715	4.16956	1.1438	1	0.284851	0.783072
	OG0004277	0.16435	11	-3470.38	12	-3469.81	0.3385	0.15614	7.91773	1.14743	1	0.284087	0.783072
	OG0004495	0.08889	11	-1093.51	12	-1092.93	0.0001	0.09337	2.61002	1.15814	1	0.281851	0.783072
	OG0004639	0.37445	11	-4164.12	12	-4163.54	0.63433	0.3573	4.97574	1.14213	1	0.285203	0.783072
	OG0004885	0.06791	11	-2089.66	12	-2089.08	0.0001	0.07402	NA	1.15781	1	0.281921	0.783072
	OG0004916	0.39441	11	-1799.87	12	-1799.28	0.16308	0.41389	5.93781	1.16554	1	0.28032	0.783072
	OG0005143	0.08966	11	-2128.79	12	-2128.22	0.18426	0.08325	5.81842	1.15171	1	0.283191	0.783072
	OG0005216	0.16943	11	-3362.06	12	-3361.49	0.4096	0.16362	7.88335	1.14837	1	0.283891	0.783072
	OG0005407	0.06569	11	-3925.74	12	-3925.16	0.02487	0.06895	7.81779	1.15736	1	0.282013	0.783072
	OG0005448	0.03788	11	-8318.97	12	-8318.4	0.01489	0.0394	6.02648	1.14062	1	0.285522	0.783072
	OG0005526	0.02038	11	-3420.1	12	-3419.52	0.07546	0.01776	5.50582	1.15276	1	0.282972	0.783072
	OG0004216	0.0451	11	-1434.14	12	-1433.57	0.0001	0.05106	9.20604	1.13892	1	0.285881	0.783255
	OG0003179	0.25268	11	-3406.39	12	-3405.82	0.09536	0.26071	4.81624	1.13574	1	0.286555	0.784302
	OG0004744	0.26793	11	-2825.46	12	-2824.9	0.47108	0.25356	3.79159	1.12984	1	0.287809	0.786933
	OG0003130	0.1196	11	-2316.1	12	-2315.54	0.04458	0.12493	3.04418	1.12257	1	0.289366	0.788415
	OG0003495	0.00691	11	-5395.54	12	-5394.97	0.0001	0.00762	5.72225	1.12557	1	0.288723	0.788415
	OG0003496	0.73686	11	-10961.8	12	-10961.3	0.48999	0.7583	4.34383	1.12426	1	0.289003	0.788415
	OG0005157	0.08967	11	-2142.74	12	-2142.18	0.03386	0.09606	NA	1.12182	1	0.289526	0.788415
	OG0004018	0.25845	11	-9626.39	12	-9625.83	0.38078	0.25078	6.98073	1.11517	1	0.29096	0.791518
	OG0003440	0.14769	11	-5991.44	12	-5990.88	0.23373	0.14231	5.46849	1.11022	1	0.292034	0.792317
	OG0003617	0.09069	11	-2751.06	12	-2750.5	0.0001	0.09438	5.76807	1.11239	1	0.291562	0.792317
	OG0003857	0.01093	11	-3524.68	12	-3524.13	0.0001	0.01227	8.51237	1.10949	1	0.292192	0.792317
	OG0004660	0.27775	11	-14965.6	12	-14965	0.2359	0.28562	4.07651	1.10838	1	0.292434	0.792317
	OG0002690	0.04312	11	-920.517	12	-919.967	0.0001	0.04729	3.36307	1.10067	1	0.294118	0.792879
	OG0003714	0.14543	11	-2319.04	12	-2318.49	0.40103	0.13722	3.71471	1.1007	1	0.294112	0.792879
	OG0004118	0.15655	11	-3827.6	12	-3827.05	0.29022	0.14813	6.06889	1.10469	1	0.29324	0.792879
	OG0004268	0.0299	11	-1751.38	12	-1750.83	0.0001	0.03359	3.96597	1.10186	1	0.293859	0.792879
	OG0004808	0.03559	11	-2747.64	12	-2747.08	0.0001	0.0373	3.69849	1.10512	1	0.293145	0.792879
	OG0004366	0.06597	11	-1300.31	12	-1299.76	0.0001	0.08083	3.07598	1.0974	1	0.294837	0.794019
	OG0003473	0.18852	11	-774.124	12	-773.578	0.0001	0.19732	8.3128	1.09189	1	0.296054	0.796462
	OG0003816	0.5425	11	-5656.76	12	-5656.22	0.92028	0.52594	3.17695	1.08487	1	0.297611	0.796462
	OG0004079	0.02498	11	-2523.36	12	-2522.81	0.0001	0.02878	7.99171	1.08804	1	0.296906	0.796462
	OG0004151	0.30878	11	-3291.72	12	-3291.18	0.82151	0.28939	2.01562	1.08779	1	0.296961	0.796462
	OG0004409	0.05086	11	-6233.98	12	-6233.44	0.09519	0.04781	8.66026	1.08393	1	0.29782	0.796462
	OG0005094	0.22025	11	-1269.71	12	-1269.17	0.04848	0.23402	3.67145	1.08646	1	0.297258	0.796462
	OG0005487	0.39267	11	-5299.1	12	-5298.56	0.64453	0.3801	5.15682	1.09059	1	0.29634	0.796462
	OG0005493	0.23856	11	-945	12	-944.459	0.0001	0.25594	4.7941	1.08207	1	0.298236	0.796779
	OG0002487	0.19186	11	-1422.49	12	-1421.98	0.0001	0.20755	1.48816	1.03205	1	0.309678	0.797006
	OG0002547	0.06691	11	-1780.74	12	-1780.23	0.0001	0.06978	6.03339	1.01509	1	0.313687	0.797006
	OG0002549	0.16183	11	-8615.43	12	-8614.92	0.10646	0.16497	4.29886	1.01695	1	0.313243	0.797006
	OG0002614	0.1194	11	-7252.7	12	-7252.16	0.18515	0.11447	6.52554	1.0753	1	0.299751	0.797006
	OG0002650	0.17996	11	-2710.65	12	-2710.14	0.09493	0.18944	4.57579	1.02235	1	0.311963	0.797006
	OG0002681	0.1836	11	-3988.08	12	-3987.55	0.29898	0.17646	4.49867	1.06688	1	0.301652	0.797006
	OG0002748	0.23953	11	-3737.76	12	-3737.25	0.1274	0.251	3.59606	1.01084	1	0.314702	0.797006
	OG0002819	0.10429	11	-2183.9	12	-2183.37	0.0387	0.11015	4.40671	1.05722	1	0.30385	0.797006
	OG0002968	0.17813	11	-16005.5	12	-16005	0.11894	0.18194	4.69807	1.03744	1	0.308417	0.797006
	OG0003006	0.43022	11	-1892.5	12	-1891.97	0.25614	0.47049	5.6642	1.06122	1	0.302937	0.797006
	OG0003025	0.22685	11	-1891.93	12	-1891.41	0.1028	0.2386	3.48935	1.03662	1	0.308609	0.797006
	OG0003101	0.03637	11	-3189.9	12	-3189.37	0.0001	0.03782	6.69641	1.06386	1	0.302337	0.797006
	OG0003147	0.03104	11	-5277.68	12	-5277.14	0.0001	0.03352	5.2557	1.07479	1	0.299866	0.797006
	OG0003223	0.1581	11	-2763.76	12	-2763.24	0.5237	0.15403	1.99416	1.03225	1	0.30963	0.797006
	OG0003316	0.09292	11	-9345.94	12	-9345.44	0.04548	0.09529	4.15428	1.01211	1	0.314398	0.797006
	OG0003337	0.19861	11	-1833.89	12	-1833.35	0.0001	0.2339	4.41788	1.07476	1	0.299873	0.797006
	OG0003346	0.22094	11	-3654.31	12	-3653.79	0.13499	0.23203	4.7681	1.03742	1	0.308423	0.797006
	OG0003348	0.18759	11	-3047.65	12	-3047.13	0.30822	0.17924	4.15356	1.04364	1	0.306977	0.797006
	OG0003415	0.32087	11	-5487.93	12	-5487.42	0.51567	0.30811	4.13957	1.03224	1	0.309634	0.797006
	OG0003518	0.03746	11	-1327.44	12	-1326.92	0.14203	0.03378	1.70287	1.02817	1	0.310589	0.797006
	OG0003551	0.05236	11	-1178.06	12	-1177.54	0.0001	0.05559	NA	1.04922	1	0.305686	0.797006
	OG0003636	0.0241	11	-2082.95	12	-2082.44	0.08494	0.02092	NA	1.02573	1	0.311163	0.797006
	OG0003654	0.1259	11	-2872.13	12	-2871.6	0.20381	0.11781	4.61684	1.05292	1	0.304835	0.797006
	OG0003738	0.1336	11	-651.987	12	-651.467	0.0001	0.14174	6.21567	1.03815	1	0.308253	0.797006
	OG0003770	0.27197	11	-1522.84	12	-1522.31	0.63816	0.25618	3.3969	1.07517	1	0.299781	0.797006
	OG0003778	0.03898	11	-2549.82	12	-2549.31	0.13712	0.03143	7.64568	1.00917	1	0.315101	0.797006
	OG0003825	0.08403	11	-1114.45	12	-1113.92	0.0001	0.09304	4.37923	1.05219	1	0.305003	0.797006
	OG0003920	0.05302	11	-5248.74	12	-5248.22	0.0001	0.05522	4.82054	1.05233	1	0.30497	0.797006
	OG0004169	0.23317	11	-2628.16	12	-2627.65	0.45287	0.22253	6.07167	1.02522	1	0.311285	0.797006
	OG0004239	0.06534	11	-2207.31	12	-2206.8	0.15201	0.05669	3.30403	1.01806	1	0.312979	0.797006
	OG0004249	0.15084	11	-1158.18	12	-1157.67	0.0001	0.15518	8.07646	1.01406	1	0.313933	0.797006
	OG0004258	0.02214	11	-2686.36	12	-2685.84	0.0001	0.02394	2.64041	1.04043	1	0.307721	0.797006
	OG0004368	0.1122	11	-3751.38	12	-3750.86	0.17985	0.10372	4.96069	1.05549	1	0.304246	0.797006
	OG0004378	0.04818	11	-3980.62	12	-3980.12	0.0001	0.04981	3.32202	1.0082	1	0.315333	0.797006
	OG0004426	0.03932	11	-6238.22	12	-6237.7	0.0001	0.04053	6.10795	1.04255	1	0.307229	0.797006
	OG0004442	0.04999	11	-1754.15	12	-1753.62	0.11992	0.04392	8.82414	1.05483	1	0.304396	0.797006
	OG0004459	0.24905	11	-1761.78	12	-1761.27	0.73265	0.2202	7.74156	1.03551	1	0.308868	0.797006
	OG0004545	0.03713	11	-4650.66	12	-4650.15	0.09104	0.03523	3.72203	1.022	1	0.312046	0.797006
	OG0004617	0.38911	11	-1785.35	12	-1784.83	0.21637	0.41839	3.1644	1.04371	1	0.30696	0.797006
	OG0004641	0.15331	11	-7464.73	12	-7464.19	0.30219	0.14897	NA	1.06516	1	0.302041	0.797006
	OG0004784	0.07356	11	-8371.83	12	-8371.29	0.1189	0.07069	5.49618	1.06845	1	0.301296	0.797006
	OG0004810	0.13735	11	-2227.51	12	-2226.99	0.38738	0.13209	4.1996	1.04424	1	0.306838	0.797006
	OG0004821	0.0303	11	-2103.42	12	-2102.92	0.0001	0.03246	4.22564	1.01116	1	0.314624	0.797006
	OG0004952	0.15448	11	-4657.45	12	-4656.94	0.25274	0.14903	5.84564	1.03941	1	0.307959	0.797006
	OG0005040	0.29951	11	-6079.06	12	-6078.54	0.441	0.28951	5.35397	1.04484	1	0.306698	0.797006
	OG0005066	0.03311	11	-3165.76	12	-3165.22	0.14261	0.03211	2.46197	1.07325	1	0.300212	0.797006
	OG0005089	0.03549	11	-6205.5	12	-6204.97	0.08377	0.03053	4.50054	1.05684	1	0.303937	0.797006
	OG0005125	0.06019	11	-3934.47	12	-3933.94	0.15745	0.05725	NA	1.06921	1	0.301124	0.797006
	OG0005154	0.09385	11	-7095.58	12	-7095.05	0.05537	0.09676	5.42117	1.05167	1	0.305124	0.797006
	OG0005156	0.0348	11	-3744.4	12	-3743.89	0.0001	0.03634	5.52168	1.02627	1	0.311036	0.797006
	OG0005162	0.15534	11	-3589.76	12	-3589.25	0.06529	0.16346	6.18736	1.01157	1	0.314528	0.797006
	OG0005175	0.2027	11	-993.534	12	-993.014	0.0001	0.21187	3.58522	1.04017	1	0.307782	0.797006
	OG0005239	0.31535	11	-1926.69	12	-1926.18	0.16223	0.3337	4.62353	1.01434	1	0.313865	0.797006
	OG0005302	0.0611	11	-15575.2	12	-15574.7	0.08743	0.05946	5.44217	1.06465	1	0.302158	0.797006
	OG0005446	0.03423	11	-1245.99	12	-1245.48	0.0001	0.03635	3.72402	1.01922	1	0.312704	0.797006
	OG0005450	0.04585	11	-1035.98	12	-1035.47	0.1084	0.03922	NA	1.00736	1	0.315537	0.797006
	OG0005479	0.05254	11	-1129.75	12	-1129.23	0.0001	0.05535	6.16384	1.02698	1	0.31087	0.797006
	OG0005484	0.02205	11	-1962.19	12	-1961.68	0.0001	0.02516	5.52106	1.01122	1	0.314612	0.797006
	OG0003870	0.06298	11	-2118.83	12	-2118.33	0.0001	0.06626	6.49418	1.00061	1	0.317162	0.798107
	OG0004444	0.40422	11	-7759.94	12	-7759.44	0.55256	0.39156	5.20078	1.0016	1	0.316924	0.798107
	OG0005351	0.08061	11	-9228.93	12	-9228.43	0.0515	0.08352	8.7331	1.00235	1	0.316742	0.798107
	OG0005436	0.04093	11	-1696.05	12	-1695.55	0.0001	0.04426	5.15513	1.00253	1	0.316698	0.798107
	OG0002619	0.48812	11	-2202.22	12	-2201.72	0.2131	0.51031	5.10337	0.996358	1	0.318193	0.79926
	OG0002792	0.55427	11	-5112.08	12	-5111.58	0.84616	0.53068	4.20778	0.996266	1	0.318216	0.79926
	OG0003216	0.1867	11	-1231.05	12	-1230.56	0.0001	0.19507	1.88783	0.991002	1	0.319498	0.799433
	OG0004077	0.11768	11	-2889.16	12	-2888.67	0.05509	0.12236	7.09915	0.989342	1	0.319903	0.799433
	OG0004297	0.16508	11	-805.9	12	-805.405	0.0001	0.17037	3.67977	0.991114	1	0.31947	0.799433
	OG0004708	0.11668	11	-2677.24	12	-2676.75	0.18129	0.10761	6.69628	0.991776	1	0.319309	0.799433
	OG0005092	0.10064	11	-2732.07	12	-2731.57	0.03888	0.10439	6.10547	0.988656	1	0.320071	0.799433
	OG0005285	0.13194	11	-2457.2	12	-2456.7	0.05079	0.14181	4.89559	0.991442	1	0.31939	0.799433
	OG0002696	0.01188	11	-4450.64	12	-4450.15	0.0001	0.01278	6.1692	0.974856	1	0.323472	0.800862
	OG0002759	0.09439	11	-2641.71	12	-2641.22	0.19478	0.08789	4.89729	0.980784	1	0.322005	0.800862
	OG0003001	0.01895	11	-2350.95	12	-2350.46	0.06051	0.01616	4.96454	0.972784	1	0.323987	0.800862
	OG0003155	0.07498	11	-1577.04	12	-1576.55	0.0001	0.07837	1.87345	0.982178	1	0.321662	0.800862
	OG0003342	0.03428	11	-1703.87	12	-1703.38	0.0001	0.03685	6.57751	0.971838	1	0.324222	0.800862
	OG0003576	0.09102	11	-1820.02	12	-1819.53	0.0001	0.095	NA	0.982276	1	0.321638	0.800862
	OG0003639	0.11341	11	-1920.09	12	-1919.6	0.04222	0.11943	3.50951	0.974232	1	0.323627	0.800862
	OG0003727	0.10154	11	-2496.48	12	-2495.99	0.0001	0.10466	4.35913	0.97186	1	0.324217	0.800862
	OG0003794	0.0424	11	-3345.54	12	-3345.05	0.0001	0.04538	3.14443	0.98383	1	0.321255	0.800862
	OG0003806	0.14519	11	-1807.21	12	-1806.72	0.52977	0.13992	5.0152	0.977598	1	0.322793	0.800862
	OG0004761	0.031	11	-4519.65	12	-4519.16	0.10865	0.02908	3.34123	0.974206	1	0.323633	0.800862
	OG0004785	0.54602	11	-1229.35	12	-1228.87	1.12017	0.50555	3.00996	0.977666	1	0.322776	0.800862
	OG0004489	0.16042	11	-4861.96	12	-4861.48	0.08008	0.16549	4.27036	0.966114	1	0.325651	0.803652
	OG0003534	0.03772	11	-2883.33	12	-2882.85	0.0887	0.03496	8.96915	0.952258	1	0.329145	0.804358
	OG0003765	0.14648	11	-2539.62	12	-2539.14	0.06968	0.15336	4.92581	0.953596	1	0.328806	0.804358
	OG0004309	0.13934	11	-4299.11	12	-4298.63	0.20579	0.13264	7.19555	0.958328	1	0.327608	0.804358
	OG0004384	0.04847	11	-1791.45	12	-1790.97	0.15076	0.03611	NA	0.95352	1	0.328825	0.804358
	OG0004702	0.08557	11	-8100.97	12	-8100.49	0.04884	0.08755	3.17723	0.958078	1	0.327672	0.804358
	OG0004772	0.3046	11	-1087.58	12	-1087.11	0.80354	0.28457	5.01653	0.95001	1	0.329717	0.804358
	OG0004895	0.37995	11	-15559.3	12	-15558.8	0.48009	0.37274	7.14354	0.949558	1	0.329832	0.804358
	OG0004971	0.15184	11	-1387.59	12	-1387.12	0.47771	0.14492	5.20632	0.950088	1	0.329697	0.804358
	OG0005131	0.11562	11	-1649.16	12	-1648.68	0.0001	0.12228	6.27916	0.959728	1	0.327255	0.804358
	OG0005191	0.01399	11	-4261.14	12	-4260.66	0.0001	0.01546	6.48603	0.959688	1	0.327265	0.804358
	OG0005308	0.05173	11	-4740.92	12	-4740.45	0.10371	0.04934	4.0291	0.957656	1	0.327778	0.804358
	OG0005352	0.08253	11	-2773.9	12	-2773.43	0.0001	0.08596	NA	0.951398	1	0.329364	0.804358
	OG0005483	0.18258	11	-4756.88	12	-4756.4	0.08831	0.19074	7.85329	0.95744	1	0.327833	0.804358
	OG0002962	0.11635	11	-2248	12	-2247.54	0.21792	0.10983	4.35783	0.929742	1	0.33493	0.804917
	OG0003180	0.03701	11	-1278.88	12	-1278.42	0.0001	0.03925	4.29291	0.931538	1	0.334464	0.804917
	OG0003487	0.09025	11	-1729.58	12	-1729.11	0.03709	0.09702	6.45258	0.946026	1	0.330733	0.804917
	OG0003680	0.10362	11	-4637.8	12	-4637.34	0.18831	0.09976	7.45665	0.933626	1	0.333922	0.804917
	OG0003766	0.02612	11	-2819.12	12	-2818.65	0.0001	0.02836	6.87233	0.936866	1	0.333085	0.804917
	OG0003821	0.31505	11	-2195.59	12	-2195.12	0.08803	0.325	3.21954	0.936458	1	0.33319	0.804917
	OG0004041	0.01977	11	-4619.15	12	-4618.68	0.0001	0.02048	5.06704	0.940202	1	0.332226	0.804917
	OG0004114	0.09733	11	-4940.54	12	-4940.08	0.16078	0.0937	NA	0.93174	1	0.334411	0.804917
	OG0004221	0.08866	11	-2108.28	12	-2107.81	0.04493	0.0959	5.00513	0.928986	1	0.335127	0.804917
	OG0004392	0.07315	11	-1181.6	12	-1181.13	0.0001	0.08	3.37042	0.928868	1	0.335157	0.804917
	OG0004494	0.05583	11	-1520.26	12	-1519.79	0.0001	0.05885	6.49432	0.943122	1	0.331476	0.804917
	OG0004953	0.0469	11	-1230.03	12	-1229.57	0.0001	0.05003	2.9958	0.933534	1	0.333946	0.804917
	OG0004954	0.25301	11	-8614.01	12	-8613.54	0.46954	0.24474	4.20202	0.939544	1	0.332395	0.804917
	OG0005147	0.09519	11	-5770.49	12	-5770.02	0.04841	0.09925	6.51735	0.940846	1	0.33206	0.804917
	OG0005231	0.04725	11	-8897.21	12	-8896.74	0.08773	0.04346	6.00638	0.939404	1	0.332431	0.804917
	OG0005370	0.13261	11	-3067.21	12	-3066.75	0.24792	0.12719	8.57312	0.933152	1	0.334045	0.804917
	OG0005439	0.10033	11	-3809.03	12	-3808.56	0.03941	0.1052	5.11823	0.93406	1	0.33381	0.804917
	OG0002474	0.21187	11	-3510.47	12	-3510.01	0.35945	0.20213	4.56642	0.924036	1	0.336417	0.805063
	OG0002836	0.07927	11	-1208.12	12	-1207.66	0.0001	0.08241	4.45619	0.927258	1	0.335576	0.805063
	OG0004233	0.04324	11	-6790.77	12	-6790.31	0.10032	0.04057	5.48314	0.924958	1	0.336177	0.805063
	OG0004612	0.05515	11	-4419.99	12	-4419.52	0.0001	0.05704	4.86331	0.925452	1	0.336048	0.805063
	OG0002554	0.01397	11	-3901.26	12	-3900.8	0.0001	0.01497	7.10736	0.921602	1	0.337055	0.805153
	OG0005421	0.16041	11	-7154.57	12	-7154.11	0.23733	0.15495	4.28183	0.922394	1	0.336847	0.805153
	OG0002752	0.06278	11	-2041.75	12	-2041.29	0.25061	0.05997	9.05539	0.914736	1	0.338861	0.806442
	OG0002979	0.03255	11	-4944.72	12	-4944.26	0.01277	0.0347	NA	0.91408	1	0.339034	0.806442
	OG0003661	0.0473	11	-11175.7	12	-11175.2	0.0203	0.04944	3.89656	0.916902	1	0.33829	0.806442
	OG0004805	0.1103	11	-3052.79	12	-3052.34	0.2181	0.10249	6.25133	0.913846	1	0.339096	0.806442
	OG0005038	0.05857	11	-4746.56	12	-4746.1	0.03085	0.06149	5.13094	0.916958	1	0.338275	0.806442
	OG0002688	0.31706	11	-1687.22	12	-1686.76	0.16964	0.34568	3.60589	0.910896	1	0.339877	0.806869
	OG0004727	0.18645	11	-2615.81	12	-2615.36	0.08805	0.19279	5.12271	0.910946	1	0.339864	0.806869
	OG0002894	0.04545	11	-7190.74	12	-7190.29	0.07316	0.04294	2.6729	0.906774	1	0.340972	0.808633
	OG0003734	0.02196	11	-1472.75	12	-1472.3	0.0001	0.02573	NA	0.905834	1	0.341222	0.808633
	OG0003066	0.20999	11	-5740.07	12	-5739.61	0.30857	0.20245	4.00236	0.902418	1	0.342134	0.809366
	OG0003164	0.03822	11	-5054.67	12	-5054.22	0.13486	0.03643	6.79425	0.903042	1	0.341967	0.809366
	OG0005247	0.0876	11	-9120.11	12	-9119.66	0.05398	0.09021	5.74221	0.900344	1	0.342689	0.809966
	OG0002468	0.0855	11	-1539.17	12	-1538.73	0.03191	0.09187	6.75942	0.876082	1	0.349277	0.811276
	OG0002521	0.08589	11	-1372.96	12	-1372.52	0.1657	0.07687	8.11781	0.864464	1	0.352492	0.811276
	OG0002545	0.18309	11	-3664.64	12	-3664.19	0.10151	0.18934	5.56833	0.886936	1	0.346309	0.811276
	OG0002680	0.06777	11	-2508.2	12	-2507.76	0.27753	0.06224	6.82717	0.883176	1	0.347333	0.811276
	OG0002770	0.05566	11	-2795.77	12	-2795.33	0.02401	0.06015	4.25648	0.883374	1	0.347279	0.811276
	OG0003030	0.02708	11	-4930.85	12	-4930.42	0.0001	0.02825	3.59186	0.865956	1	0.352077	0.811276
	OG0003198	0.06191	11	-4767.14	12	-4766.71	0.11795	0.0586	7.80096	0.869946	1	0.35097	0.811276
	OG0003397	0.06646	11	-6197.57	12	-6197.14	0.10793	0.0625	4.34576	0.867334	1	0.351694	0.811276
	OG0003429	0.06333	11	-1514.58	12	-1514.13	0.15384	0.0585	5.60391	0.894148	1	0.344356	0.811276
	OG0003431	0.02629	11	-3255.36	12	-3254.92	0.0001	0.02784	4.16791	0.872892	1	0.350156	0.811276
	OG0003470	0.05454	11	-3558.02	12	-3557.58	0.10834	0.05142	7.95283	0.890196	1	0.345424	0.811276
	OG0003563	0.13976	11	-3054.48	12	-3054.04	0.23737	0.13103	NA	0.893836	1	0.34444	0.811276
	OG0003635	0.02392	11	-1395.55	12	-1395.12	0.07867	0.02091	8.54628	0.871942	1	0.350418	0.811276
	OG0003867	0.3368	11	-1655.37	12	-1654.93	0.11144	0.34673	4.47739	0.878454	1	0.348625	0.811276
	OG0004097	0.12308	11	-1902.89	12	-1902.46	0.26987	0.11662	6.27776	0.874492	1	0.349715	0.811276
	OG0004119	0.04091	11	-2431.39	12	-2430.95	0.0001	0.04244	5.31519	0.88317	1	0.347335	0.811276
	OG0004376	0.07903	11	-2429.66	12	-2429.21	0.03375	0.08469	6.98978	0.887148	1	0.346251	0.811276
	OG0004407	0.0669	11	-1584.12	12	-1583.68	0.0001	0.06953	7.1934	0.879368	1	0.348375	0.811276
	OG0004451	0.25852	11	-1303.73	12	-1303.3	0.82527	0.233	8.22114	0.86661	1	0.351896	0.811276
	OG0004453	0.09159	11	-1259.42	12	-1258.99	0.23075	0.08457	7.88421	0.867344	1	0.351692	0.811276
	OG0004544	0.16089	11	-1151.63	12	-1151.19	0.0001	0.168	4.853	0.87764	1	0.348849	0.811276
	OG0004642	0.03227	11	-6976.69	12	-6976.25	0.06012	0.03066	5.43585	0.872436	1	0.350282	0.811276
	OG0004649	0.48715	11	-1112.42	12	-1111.98	1.20808	0.45667	5.52664	0.884498	1	0.346973	0.811276
	OG0004661	0.22381	11	-2401.55	12	-2401.1	0.0001	0.2287	5.74461	0.888946	1	0.345763	0.811276
	OG0004693	0.1234	11	-1964.85	12	-1964.41	0.22005	0.11542	6.24545	0.87341	1	0.350013	0.811276
	OG0004737	0.04427	11	-1945.59	12	-1945.15	0.0001	0.04602	5.59748	0.890874	1	0.345241	0.811276
	OG0004790	0.02243	11	-1816.69	12	-1816.25	0.0001	0.0246	6.76442	0.872	1	0.350402	0.811276
	OG0005005	0.07494	11	-676.062	12	-675.615	0.28534	0.06662	1.79044	0.89292	1	0.344687	0.811276
	OG0005260	0.25819	11	-1040.59	12	-1040.16	0.75732	0.24208	3.98657	0.86404	1	0.352611	0.811276
	OG0005429	0.06222	11	-1443.57	12	-1443.14	0.0001	0.06586	8.15651	0.86577	1	0.352129	0.811276
	OG0005511	0.05188	11	-3710.46	12	-3710.02	0.02225	0.05441	4.73516	0.87723	1	0.348961	0.811276
	OG0002591	0.08362	11	-4945.65	12	-4945.22	0.14839	0.07883	4.05153	0.862782	1	0.352961	0.811388
	OG0003234	0.10541	11	-5137.33	12	-5136.9	0.06982	0.10873	4.15686	0.860284	1	0.353659	0.811452
	OG0003923	0.14178	11	-8330.87	12	-8330.44	0.09967	0.14551	6.76784	0.857282	1	0.3545	0.811452
	OG0004748	0.07731	11	-2282.04	12	-2281.61	0.02848	0.08217	3.32574	0.857416	1	0.354463	0.811452
	OG0005134	0.02156	11	-5282.39	12	-5281.96	0.0001	0.0228	4.78285	0.860802	1	0.353514	0.811452
	OG0005189	0.29876	11	-11133.5	12	-11133.1	0.20285	0.30795	3.36283	0.858004	1	0.354298	0.811452
	OG0002466	0.51879	11	-6831.84	12	-6831.41	0.7003	0.50733	4.36498	0.850762	1	0.356337	0.813454
	OG0003319	0.0183	11	-1356.71	12	-1356.29	0.0001	0.02125	9.18009	0.851302	1	0.356184	0.813454
	OG0003582	0.01524	11	-9275.28	12	-9274.86	0.0001	0.01587	3.03822	0.851046	1	0.356257	0.813454
	OG0004296	0.05717	11	-3167.03	12	-3166.6	0.13523	0.05498	5.81534	0.849806	1	0.356607	0.813454
	OG0004525	0.05048	11	-622.913	12	-622.489	0.19921	0.04463	6.13312	0.848808	1	0.35689	0.813454
	OG0002438	0.00804	11	-5050.04	12	-5049.63	0.0001	0.00863	7.3274	0.81114	1	0.367783	0.813773
	OG0002446	0.05873	11	-1805.14	12	-1804.72	0.0001	0.06115	3.03395	0.836552	1	0.360385	0.813773
	OG0002475	0.19399	11	-2245.68	12	-2245.26	0.0001	0.21559	5.33671	0.841234	1	0.359044	0.813773
	OG0002523	0.03919	11	-1021.43	12	-1021.02	0.0001	0.04155	4.84043	0.82933	1	0.362466	0.813773
	OG0002670	0.14493	11	-2462.04	12	-2461.62	0.0001	0.15149	2.97644	0.833206	1	0.361347	0.813773
	OG0002795	0.27815	11	-2871.05	12	-2870.63	0.52945	0.26802	2.47083	0.842944	1	0.358556	0.813773
	OG0002807	0.02331	11	-2277.4	12	-2277	0.0001	0.02481	5.45146	0.817678	1	0.36586	0.813773
	OG0002820	0.10619	11	-669.393	12	-668.988	0.0001	0.11155	5.3995	0.810888	1	0.367858	0.813773
	OG0002841	0.11017	11	-5070.79	12	-5070.39	0.04765	0.1145	4.95281	0.808558	1	0.368547	0.813773
	OG0003053	0.02298	11	-1741.08	12	-1740.66	0.06985	0.0202	NA	0.827636	1	0.362957	0.813773
	OG0003088	0.09139	11	-2685.73	12	-2685.31	0.0001	0.09343	2.48571	0.83445	1	0.360989	0.813773
	OG0003263	0.02834	11	-691.922	12	-691.507	0.1839	0.02319	2.66628	0.830086	1	0.362248	0.813773
	OG0003293	0.10029	11	-6678.13	12	-6677.72	0.05241	0.10497	3.02588	0.820734	1	0.364966	0.813773
	OG0003296	0.04161	11	-1302.21	12	-1301.81	0.0001	0.04492	4.13817	0.817738	1	0.365842	0.813773
	OG0003430	0.14071	11	-3634.84	12	-3634.43	0.05592	0.14426	6.4131	0.816958	1	0.366071	0.813773
	OG0003486	0.48883	11	-2596.79	12	-2596.37	0.83711	0.4669	7.32536	0.841198	1	0.359054	0.813773
	OG0003744	0.07072	11	-479.567	12	-479.159	0.0001	0.07964	9.45607	0.817104	1	0.366028	0.813773
	OG0003747	0.01293	11	-3464.46	12	-3464.05	0.0001	0.01366	6.79441	0.824026	1	0.364006	0.813773
	OG0003764	0.07343	11	-814.151	12	-813.743	0.0001	0.07826	4.80874	0.816444	1	0.366222	0.813773
	OG0004038	0.04343	11	-1270.41	12	-1270	0.0001	0.04637	6.72519	0.822816	1	0.364358	0.813773
	OG0004146	0.01124	11	-5945.15	12	-5944.74	0.0001	0.01225	4.82741	0.83048	1	0.362134	0.813773
	OG0004147	0.3382	11	-5846.85	12	-5846.45	0.49239	0.32934	4.76144	0.812246	1	0.367457	0.813773
	OG0004295	0.03509	11	-3649.85	12	-3649.43	0.0001	0.0365	5.1178	0.846464	1	0.357555	0.813773
	OG0004439	0.08528	11	-2706.51	12	-2706.11	0.0001	0.09115	7.54633	0.81166	1	0.36763	0.813773
	OG0004440	0.06911	11	-745.773	12	-745.357	0.0001	0.07408	4.38819	0.831528	1	0.361831	0.813773
	OG0004536	0.07321	11	-6204.17	12	-6203.76	0.0001	0.07702	4.02424	0.812662	1	0.367334	0.813773
	OG0004577	0.04788	11	-1843.06	12	-1842.64	0.0001	0.04955	6.46198	0.84175	1	0.358897	0.813773
	OG0004673	0.18974	11	-23470.9	12	-23470.5	0.15699	0.19263	6.03316	0.809174	1	0.368365	0.813773
	OG0004677	0.05936	11	-2712.34	12	-2711.93	0.0001	0.06244	7.56254	0.809786	1	0.368184	0.813773
	OG0004766	0.10344	11	-6827.04	12	-6826.62	0.16001	0.10057	7.0049	0.837634	1	0.360074	0.813773
	OG0004793	0.02764	11	-5180.62	12	-5180.21	0.05785	0.02592	5.62669	0.827942	1	0.362868	0.813773
	OG0004896	0.3093	11	-4104.39	12	-4103.97	0.46229	0.29929	6.13451	0.842668	1	0.358635	0.813773
	OG0005018	0.0428	11	-2012.82	12	-2012.41	0.0001	0.04614	6.43886	0.819564	1	0.365308	0.813773
	OG0005054	0.43421	11	-2891.23	12	-2890.82	0.23133	0.44936	5.08549	0.818146	1	0.365723	0.813773
	OG0005073	0.06725	11	-1631.87	12	-1631.47	0.0001	0.06912	4.81427	0.81025	1	0.368046	0.813773
	OG0005173	0.03046	11	-2216.07	12	-2215.67	0.0001	0.03786	5.91612	0.819224	1	0.365407	0.813773
	OG0005176	0.04927	11	-1780.09	12	-1779.68	0.11161	0.0465	2.40718	0.827604	1	0.362966	0.813773
	OG0005382	0.22316	11	-5955.27	12	-5954.85	0.31103	0.21581	7.2175	0.829462	1	0.362428	0.813773
	OG0004204	0.18301	11	-1037.21	12	-1036.81	0.0938	0.20675	4.3557	0.807036	1	0.368998	0.813841
	OG0004432	0.09474	11	-1650.61	12	-1650.21	0.0001	0.10138	6.44918	0.80641	1	0.369184	0.813841
	OG0002580	0.36714	11	-3082.71	12	-3082.32	0.22702	0.38313	5.28671	0.78514	1	0.375574	0.814153
	OG0002599	0.02503	11	-3302.94	12	-3302.55	0.05154	0.02301	6.39105	0.77526	1	0.378595	0.814153
	OG0002626	0.40492	11	-4682.29	12	-4681.9	0.27826	0.42212	5.23586	0.77112	1	0.379871	0.814153
	OG0002648	0.1684	11	-2921.48	12	-2921.1	0.26558	0.16171	3.63149	0.767072	1	0.381124	0.814153
	OG0002651	0.44425	11	-5277.56	12	-5277.18	0.66668	0.4328	4.34412	0.772744	1	0.37937	0.814153
	OG0002721	0.08574	11	-6799.19	12	-6798.79	0.05162	0.08838	6.69734	0.789028	1	0.374394	0.814153
	OG0002737	0.06167	11	-1898.02	12	-1897.64	0.0001	0.06469	5.51809	0.777414	1	0.377933	0.814153
	OG0002977	0.27902	11	-838.274	12	-837.889	0.75745	0.25694	5.2525	0.769482	1	0.380377	0.814153
	OG0003004	0.07124	11	-2533.58	12	-2533.18	0.0318	0.07581	6.56337	0.802368	1	0.370386	0.814153
	OG0003033	0.14016	11	-2030.82	12	-2030.43	0.24965	0.13169	3.37258	0.78164	1	0.37664	0.814153
	OG0003126	0.12991	11	-1523.18	12	-1522.78	0.05424	0.13636	5.38047	0.799184	1	0.371337	0.814153
	OG0003323	0.03477	11	-4178.43	12	-4178.03	0.07211	0.03147	5.23547	0.804642	1	0.369709	0.814153
	OG0003459	0.24288	11	-12697.2	12	-12696.8	0.19823	0.24814	6.97473	0.793592	1	0.373016	0.814153
	OG0003548	0.12391	11	-1318.62	12	-1318.24	0.06537	0.1327	7.04878	0.774718	1	0.378761	0.814153
	OG0003583	0.06963	11	-5375.06	12	-5374.68	0.03836	0.07304	5.37174	0.768922	1	0.380551	0.814153
	OG0003638	0.13076	11	-667.558	12	-667.174	0.0001	0.13889	4.18743	0.76844	1	0.3807	0.814153
	OG0003660	0.30921	11	-2681.43	12	-2681.03	0.13361	0.31952	4.66253	0.797868	1	0.371732	0.814153
	OG0003809	0.02704	11	-1745.36	12	-1744.98	0.0001	0.02989	4.73506	0.768486	1	0.380686	0.814153
	OG0003841	0.04286	11	-1528.77	12	-1528.38	0.0001	0.04466	7.84265	0.779886	1	0.377176	0.814153
	OG0003995	0.08264	11	-18995	12	-18994.6	0.06283	0.08413	7.00558	0.781096	1	0.376806	0.814153
	OG0004290	0.16326	11	-2235.82	12	-2235.43	0.06502	0.1682	1.86998	0.772504	1	0.379444	0.814153
	OG0004294	0.02976	11	-1402.36	12	-1401.96	0.0001	0.03153	4.82723	0.796632	1	0.372102	0.814153
	OG0004329	0.01229	11	-2287.4	12	-2287.01	0.0001	0.01315	2.65725	0.784142	1	0.375877	0.814153
	OG0004331	0.07294	11	-3512.33	12	-3511.94	0.03223	0.07652	4.83117	0.777528	1	0.377898	0.814153
	OG0004356	0.02368	11	-1336.55	12	-1336.16	0.09439	0.02025	2.30559	0.796586	1	0.372116	0.814153
	OG0004359	0.01807	11	-5613.33	12	-5612.95	0.0001	0.0189	8.07653	0.773304	1	0.379197	0.814153
	OG0004528	0.01976	11	-3444.1	12	-3443.71	0.0001	0.02144	7.46942	0.788436	1	0.374573	0.814153
	OG0004704	0.01864	11	-2483.82	12	-2483.42	0.0001	0.02141	NA	0.803378	1	0.370085	0.814153
	OG0004705	0.03841	11	-2290.91	12	-2290.52	0.0001	0.04112	4.24301	0.766986	1	0.381151	0.814153
	OG0004892	0.1519	11	-2278.54	12	-2278.14	0.04557	0.15826	6.41876	0.789966	1	0.37411	0.814153
	OG0004894	0.16433	11	-4387.66	12	-4387.26	0.09107	0.16977	4.86382	0.79489	1	0.372626	0.814153
	OG0004977	0.04335	11	-980.542	12	-980.153	0.0001	0.04739	8.58184	0.777734	1	0.377835	0.814153
	OG0005097	0.25577	11	-5322.82	12	-5322.42	0.36637	0.24807	4.60754	0.793446	1	0.37306	0.814153
	OG0005268	0.11616	11	-2823.94	12	-2823.54	0.23138	0.11206	3.60568	0.788734	1	0.374483	0.814153
	OG0005359	0.05803	11	-4174.8	12	-4174.4	0.02594	0.06102	6.19765	0.791686	1	0.373591	0.814153
	OG0005377	0.05628	11	-5559.79	12	-5559.41	0.12067	0.05409	5.26602	0.770016	1	0.380212	0.814153
	OG0005393	0.12226	11	-2887.48	12	-2887.1	0.0503	0.12606	6.05456	0.766994	1	0.381149	0.814153
	OG0005441	0.27495	11	-7739.95	12	-7739.56	0.34738	0.26647	4.79535	0.779212	1	0.377382	0.814153
	OG0005456	0.06324	11	-2678.29	12	-2677.9	0.12016	0.05938	5.92622	0.770592	1	0.380034	0.814153
	OG0002465	0.09242	11	-1555.3	12	-1554.93	0.32117	0.08822	4.26182	0.753494	1	0.385372	0.814217
	OG0002571	0.13004	11	-3713.2	12	-3712.82	0.24261	0.12128	5.64686	0.752904	1	0.385558	0.814217
	OG0002601	0.02476	11	-1355.11	12	-1354.73	0.06833	0.01898	3.77007	0.756686	1	0.384368	0.814217
	OG0002746	0.04105	11	-3191.45	12	-3191.07	0.0001	0.04402	3.98887	0.759574	1	0.383462	0.814217
	OG0002926	0.08667	11	-3828.58	12	-3828.21	0.0001	0.09073	9.20383	0.746742	1	0.38751	0.814217
	OG0002956	0.08349	11	-2854.38	12	-2854.01	0.12945	0.07963	4.21066	0.74376	1	0.388459	0.814217
	OG0003284	0.03819	11	-939.885	12	-939.51	0.0001	0.04062	7.63143	0.750004	1	0.386475	0.814217
	OG0003317	0.13867	11	-2827.64	12	-2827.26	0.05891	0.14523	6.72248	0.763356	1	0.38228	0.814217
	OG0003461	0.03987	11	-3980.27	12	-3979.89	0.01857	0.0425	7.3562	0.754702	1	0.384992	0.814217
	OG0003509	0.01999	11	-5331.81	12	-5331.43	0.05606	0.0177	NA	0.765246	1	0.381692	0.814217
	OG0003699	0.20518	11	-8866.61	12	-8866.23	0.15874	0.21109	8.63546	0.745842	1	0.387796	0.814217
	OG0003716	0.20979	11	-4763.09	12	-4762.71	0.13058	0.21614	6.10063	0.751292	1	0.386067	0.814217
	OG0003749	0.16472	11	-5023.88	12	-5023.51	0.35414	0.15986	6.4709	0.750276	1	0.386389	0.814217
	OG0004049	0.14051	11	-4072.9	12	-4072.52	0.21902	0.13379	2.95044	0.759304	1	0.383546	0.814217
	OG0004229	0.05403	11	-1536.3	12	-1535.93	0.0001	0.05568	5.49035	0.75371	1	0.385304	0.814217
	OG0004261	0.03406	11	-2809.22	12	-2808.84	0.07251	0.03227	5.56648	0.761258	1	0.382935	0.814217
	OG0004346	0.04412	11	-2128.14	12	-2127.77	0.0001	0.04695	5.86811	0.745622	1	0.387866	0.814217
	OG0004471	0.04581	11	-4712.66	12	-4712.28	0.02073	0.04763	5.40952	0.753082	1	0.385502	0.814217
	OG0004754	0.36346	11	-2802.98	12	-2802.61	0.55345	0.34423	4.62901	0.751188	1	0.3861	0.814217
	OG0004765	0.16493	11	-5569.62	12	-5569.24	0.23603	0.15873	5.32547	0.754616	1	0.385019	0.814217
	OG0005077	0.07917	11	-5965.9	12	-5965.52	0.05001	0.08173	3.34839	0.75098	1	0.386166	0.814217
	OG0005158	0.02043	11	-1945.35	12	-1944.98	0.06225	0.01805	NA	0.744684	1	0.388165	0.814217
	OG0005238	0.17677	11	-885.034	12	-884.661	0.0001	0.18469	5.52548	0.745998	1	0.387746	0.814217
	OG0005501	0.1297	11	-2012.26	12	-2011.89	0.25004	0.12168	2.87102	0.749378	1	0.386673	0.814217
	OG0002491	0.2338	11	-5281.07	12	-5280.7	0.12351	0.24155	7.66493	0.740548	1	0.389485	0.815732
	OG0003250	0.2609	11	-2701.81	12	-2701.44	0.15048	0.27512	5.9362	0.738438	1	0.390162	0.815876
	OG0003533	0.05383	11	-9474.86	12	-9474.49	0.03014	0.0552	7.25795	0.738594	1	0.390112	0.815876
	OG0003685	0.15796	11	-5932.76	12	-5932.39	0.24112	0.15335	4.91521	0.737286	1	0.390532	0.816014
	OG0002671	0.01693	11	-4115.46	12	-4115.09	0.0001	0.01861	5.65197	0.735028	1	0.391258	0.816577
	OG0003067	0.11456	11	-1268.23	12	-1267.86	0.0001	0.11744	3.45426	0.734558	1	0.39141	0.816577
	OG0004425	0.25482	11	-4075.21	12	-4074.84	0.37808	0.24752	5.84693	0.732926	1	0.391936	0.817041
	OG0002506	0.12309	11	-2036.76	12	-2036.4	0.06576	0.12876	5.90753	0.72227	1	0.3954	0.820245
	OG0002552	0.25546	11	-3346.27	12	-3345.91	0.15859	0.26646	5.5286	0.713346	1	0.398335	0.820245
	OG0002733	0.10333	11	-5217.85	12	-5217.49	0.17138	0.10081	3.31492	0.719588	1	0.396279	0.820245
	OG0002750	0.11696	11	-4209.54	12	-4209.18	0.18652	0.11051	4.29376	0.725094	1	0.394478	0.820245
	OG0002984	0.05418	11	-12356.4	12	-12356	0.07844	0.05302	4.87088	0.720106	1	0.396109	0.820245
	OG0003211	0.25622	11	-1253.52	12	-1253.16	0.41048	0.22686	4.23552	0.723982	1	0.394841	0.820245
	OG0003282	0.5921	11	-2725.45	12	-2725.09	0.39968	0.6157	3.02569	0.715078	1	0.397763	0.820245
	OG0003370	0.14288	11	-2079.53	12	-2079.17	0.0725	0.15022	4.74396	0.721346	1	0.395703	0.820245
	OG0003447	0.19091	11	-1914.27	12	-1913.91	0.44322	0.18329	NA	0.715808	1	0.397522	0.820245
	OG0003476	0.1455	11	-1555.99	12	-1555.63	0.0774	0.15531	6.16971	0.712196	1	0.398716	0.820245
	OG0003591	0.07736	11	-5950.8	12	-5950.44	0.04785	0.08026	5.56228	0.718436	1	0.396657	0.820245
	OG0003604	0.006	11	-978.829	12	-978.466	0.0001	0.00875	8.55517	0.726072	1	0.394159	0.820245
	OG0004530	0.1297	11	-2390.93	12	-2390.57	0.20543	0.12301	7.77916	0.711422	1	0.398972	0.820245
	OG0004627	0.10558	11	-1942.7	12	-1942.34	0.0431	0.11251	7.77026	0.717146	1	0.397082	0.820245
	OG0004797	0.11033	11	-4577.38	12	-4577.02	0.19735	0.10067	6.37373	0.717404	1	0.396997	0.820245
	OG0004802	0.17904	11	-4886.13	12	-4885.78	0.12819	0.18623	4.35327	0.712616	1	0.398577	0.820245
	OG0005116	0.12072	11	-4275.53	12	-4275.17	0.17582	0.11603	5.94615	0.715214	1	0.397718	0.820245
	OG0005284	0.07525	11	-3199.39	12	-3199.03	0.0001	0.07835	4.37644	0.722092	1	0.395459	0.820245
	OG0004428	0.13461	11	-3816.99	12	-3816.64	0.07398	0.13955	7.31132	0.710486	1	0.399283	0.820255
	OG0004736	0.04139	11	-6604.1	12	-6603.75	0.01945	0.04331	6.79271	0.709316	1	0.399671	0.820426
	OG0004988	0.33813	11	-5712.89	12	-5712.53	0.25162	0.34825	4.63926	0.707832	1	0.400164	0.820811
	OG0002682	0.39492	11	-2760.32	12	-2759.97	0.17662	0.42639	3.43477	0.701024	1	0.40244	0.821129
	OG0002687	0.01755	11	-858.541	12	-858.197	0.0001	0.01984	6.5177	0.68879	1	0.406576	0.821129
	OG0002769	0.40222	11	-8700.75	12	-8700.4	0.28601	0.41021	7.45958	0.690546	1	0.405979	0.821129
	OG0002922	0.033	11	-963.607	12	-963.258	0.0001	0.03569	NA	0.69821	1	0.403386	0.821129
	OG0003124	0.03796	11	-5153.42	12	-5153.07	0.0001	0.03875	3.81131	0.692528	1	0.405306	0.821129
	OG0003145	0.04278	11	-5558.49	12	-5558.14	0.08814	0.04098	5.70364	0.698166	1	0.403401	0.821129
	OG0003163	0.05148	11	-2353.64	12	-2353.3	0.0001	0.05317	7.59011	0.688018	1	0.406839	0.821129
	OG0003165	0.20356	11	-2042.86	12	-2042.51	0.34735	0.1921	3.23735	0.693532	1	0.404966	0.821129
	OG0003222	0.09854	11	-5281.82	12	-5281.47	0.1479	0.09531	5.15691	0.691604	1	0.405619	0.821129
	OG0003231	0.05707	11	-2740.08	12	-2739.74	0.0001	0.05811	2.24575	0.694278	1	0.404713	0.821129
	OG0003497	0.05173	11	-3803.87	12	-3803.52	0.0949	0.04919	7.70815	0.70133	1	0.402337	0.821129
	OG0003862	0.20217	11	-1342.6	12	-1342.26	0.08612	0.21327	2.91536	0.69654	1	0.403949	0.821129
	OG0003881	0.18574	11	-2045.01	12	-2044.66	0.10979	0.19427	4.02537	0.703128	1	0.401735	0.821129
	OG0003945	0.04251	11	-3949.39	12	-3949.04	0.0001	0.04392	3.87022	0.701442	1	0.4023	0.821129
	OG0004014	0.07672	11	-2456.55	12	-2456.2	0.0001	0.07861	4.70062	0.70225	1	0.402029	0.821129
	OG0004051	0.12098	11	-4361.13	12	-4360.78	0.17232	0.11497	3.45858	0.698302	1	0.403355	0.821129
	OG0004308	0.14966	11	-8024.83	12	-8024.49	0.22627	0.1465	7.65129	0.687408	1	0.407047	0.821129
	OG0004957	0.03681	11	-4320.96	12	-4320.61	0.0001	0.03755	3.73764	0.704744	1	0.401194	0.821129
	OG0004962	0.10801	11	-3102.21	12	-3101.87	0.21272	0.10272	4.65985	0.698922	1	0.403146	0.821129
	OG0005252	0.29281	11	-5207.55	12	-5207.21	0.41369	0.27849	5.58897	0.687842	1	0.406899	0.821129
	OG0005368	0.10143	11	-6147.6	12	-6147.25	0.14226	0.09702	4.20186	0.689658	1	0.406281	0.821129
	OG0005388	0.12245	11	-5359.66	12	-5359.31	0.18928	0.11895	2.84536	0.694292	1	0.404708	0.821129
	OG0002905	0.08197	11	-2572.79	12	-2572.45	0.04566	0.08711	6.64447	0.684308	1	0.408107	0.822031
	OG0005389	0.13695	11	-2777.5	12	-2777.16	0.08549	0.14342	5.22069	0.685092	1	0.407839	0.822031
	OG0004017	0.10405	11	-6607.84	12	-6607.5	0.16325	0.10133	6.6985	0.6829	1	0.40859	0.822387
	OG0002971	0.17842	11	-2398.44	12	-2398.1	0.10851	0.18651	4.23065	0.681762	1	0.408981	0.822557
	OG0003038	0.02925	11	-6341.79	12	-6341.45	0.0001	0.03058	4.79435	0.678634	1	0.410057	0.822868
	OG0003125	0.05451	11	-1855.31	12	-1854.97	0.0001	0.05575	5.50763	0.680104	1	0.409551	0.822868
	OG0003246	0.0424	11	-2697.36	12	-2697.02	0.0001	0.04356	7.9338	0.678578	1	0.410077	0.822868
	OG0003546	0.09657	11	-1538.86	12	-1538.52	0.18571	0.09081	6.11717	0.677754	1	0.410361	0.822868
	OG0002729	0.01839	11	-2185.85	12	-2185.51	0.0001	0.01952	7.77672	0.676668	1	0.410736	0.823006
	OG0004982	0.00978	11	-1904.84	12	-1904.5	0.0001	0.01069	9.16718	0.675198	1	0.411245	0.82341
	OG0005098	0.32916	11	-2574.4	12	-2574.06	0.18754	0.3399	3.54768	0.672566	1	0.412158	0.82401
	OG0005106	0.23696	11	-2858.4	12	-2858.07	0.14303	0.24562	5.31727	0.673422	1	0.411861	0.82401
	OG0002754	0.0203	11	-4706.21	12	-4705.88	0.05515	0.01765	3.92359	0.66316	1	0.415447	0.824054
	OG0003386	0.16587	11	-4446.63	12	-4446.3	0.09718	0.1705	4.36554	0.666906	1	0.414132	0.824054
	OG0003477	0.03873	11	-6469.87	12	-6469.54	0.0001	0.0398	2.85595	0.663952	1	0.415168	0.824054
	OG0003489	0.01733	11	-4204.07	12	-4203.73	0.0001	0.01784	7.45633	0.664538	1	0.414962	0.824054
	OG0003700	0.05437	11	-3488.2	12	-3487.87	0.0001	0.05842	9.08462	0.666438	1	0.414296	0.824054
	OG0003830	0.63535	11	-3546.15	12	-3545.81	0.4071	0.658	3.42174	0.665652	1	0.414572	0.824054
	OG0003864	0.04263	11	-689.037	12	-688.705	0.0001	0.05117	4.00821	0.664546	1	0.41496	0.824054
	OG0004247	0.01404	11	-3073.08	12	-3072.75	0.0001	0.01666	1.76234	0.6637	1	0.415257	0.824054
	OG0004531	0.07074	11	-3499.86	12	-3499.53	0.0001	0.07339	2.62214	0.663222	1	0.415425	0.824054
	OG0004897	0.44657	11	-3437.83	12	-3437.5	0.61937	0.42993	4.87719	0.662848	1	0.415556	0.824054
	OG0005353	0.01551	11	-3609.4	12	-3609.07	0.0001	0.01621	7.45184	0.665634	1	0.414578	0.824054
	OG0003568	0.13977	11	-1301.87	12	-1301.54	0.4588	0.13356	4.34421	0.65899	1	0.416917	0.824926
	OG0004712	0.02276	11	-1561.44	12	-1561.11	0.0001	0.02553	5.59458	0.659566	1	0.416713	0.824926
	OG0005360	0.09835	11	-1948.58	12	-1948.25	0.04324	0.10294	9.1284	0.658986	1	0.416918	0.824926
	OG0004978	0.12585	11	-16142	12	-16141.6	0.1665	0.12301	6.49795	0.656984	1	0.417627	0.825112
	OG0005537	0.0252	11	-1913.84	12	-1913.51	0.0001	0.02747	6.13362	0.657728	1	0.417363	0.825112
	OG0004496	0.03889	11	-1774.71	12	-1774.38	0.0001	0.04067	2.63528	0.655006	1	0.418329	0.825891
	OG0005513	0.06487	11	-4036.16	12	-4035.83	0.13557	0.0622	3.259	0.653718	1	0.418787	0.826188
	OG0004183	0.03854	11	-1700.85	12	-1700.53	0.0001	0.04092	3.0069	0.652088	1	0.419367	0.826726
	OG0002947	0.20331	11	-7503.53	12	-7503.2	0.32981	0.19985	4.22143	0.646262	1	0.421452	0.828559
	OG0003521	0.08693	11	-928.169	12	-927.847	0.0001	0.09295	8.02742	0.643456	1	0.422462	0.828559
	OG0004566	0.10369	11	-1724.81	12	-1724.49	0.04573	0.10812	3.86877	0.644552	1	0.422067	0.828559
	OG0004658	0.03106	11	-1313.25	12	-1312.92	0.0001	0.03329	2.40201	0.643942	1	0.422287	0.828559
	OG0004745	0.30434	11	-2446.29	12	-2445.96	0.44968	0.29169	5.06415	0.64818	1	0.420764	0.828559
	OG0004925	0.00288	11	-9243.77	12	-9243.45	0.0001	0.00308	7.67809	0.64176	1	0.423074	0.828559
	OG0005269	0.01375	11	-4915.98	12	-4915.65	0.03544	0.01312	2.44978	0.646514	1	0.421362	0.828559
	OG0005338	0.16098	11	-7551.33	12	-7551.01	0.22965	0.15786	4.76109	0.643578	1	0.422418	0.828559
	OG0005395	0.2769	11	-1313.8	12	-1313.48	0.72603	0.26782	2.98042	0.642012	1	0.422983	0.828559
	OG0002805	0.22498	11	-2633.48	12	-2633.16	0.35435	0.21712	2.86489	0.637886	1	0.424477	0.83005
	OG0003264	0.10074	11	-1612.83	12	-1612.51	0.0001	0.10248	3.63891	0.635476	1	0.425354	0.83005
	OG0003266	0.14274	11	-1530.53	12	-1530.21	0.0633	0.14873	4.37482	0.635186	1	0.425459	0.83005
	OG0003961	0.17282	11	-2764.34	12	-2764.02	0.07946	0.18454	5.40196	0.635142	1	0.425475	0.83005
	OG0005123	0.18004	11	-3117.42	12	-3117.1	0.11644	0.18681	7.58011	0.637664	1	0.424558	0.83005
	OG0005491	0.33072	11	-2523.54	12	-2523.22	0.52684	0.31707	7.2699	0.634552	1	0.425691	0.83005
	OG0003950	0.09559	11	-6181.55	12	-6181.24	0.06616	0.09921	4.08245	0.63194	1	0.426645	0.831307
	OG0004757	0.11294	11	-6617.91	12	-6617.59	0.19864	0.10767	3.23227	0.63068	1	0.427106	0.831566
	OG0005442	0.01905	11	-1534	12	-1533.69	0.0001	0.02016	7.26259	0.629886	1	0.427397	0.831566
	OG0002694	0.40028	11	-1948.8	12	-1948.49	0.23057	0.41693	4.28005	0.627118	1	0.428414	0.832067
	OG0003136	0.1455	11	-1759.92	12	-1759.61	0.24926	0.13591	5.67938	0.624386	1	0.429422	0.832067
	OG0003322	0.03633	11	-2404.94	12	-2404.63	0.0001	0.03815	2.6656	0.623956	1	0.429581	0.832067
	OG0003592	0.04747	11	-6320.27	12	-6319.96	0.07434	0.04581	3.89848	0.625434	1	0.429035	0.832067
	OG0003937	0.06976	11	-3997.63	12	-3997.32	0.04021	0.07276	6.17214	0.623864	1	0.429615	0.832067
	OG0005034	0.09907	11	-2043.93	12	-2043.62	0.05584	0.10496	5.8607	0.6233	1	0.429824	0.832067
	OG0005472	0.33005	11	-2474.98	12	-2474.66	0.19594	0.34114	3.36146	0.627732	1	0.428188	0.832067
	OG0002496	0.17268	11	-1550.1	12	-1549.79	0.0001	0.17674	4.78876	0.62223	1	0.43022	0.832234
	OG0002883	0.06451	11	-1386.03	12	-1385.72	0.0001	0.06641	3.42174	0.61863	1	0.431557	0.833619
	OG0004938	0.01803	11	-3368.82	12	-3368.51	0.0001	0.01888	3.38437	0.618864	1	0.43147	0.833619
	OG0002451	0.11949	11	-1001.1	12	-1000.79	0.0001	0.12441	3.06969	0.61544	1	0.432747	0.833664
	OG0002505	0.13878	11	-1467.78	12	-1467.48	0.0001	0.1432	4.58408	0.613002	1	0.43366	0.833664
	OG0002623	0.43466	11	-4136.71	12	-4136.4	0.29491	0.44566	3.57141	0.60653	1	0.436097	0.833664
	OG0002788	0.27847	11	-25519.9	12	-25519.6	0.34856	0.2767	3.05497	0.612636	1	0.433797	0.833664
	OG0003182	0.1149	11	-2580.94	12	-2580.64	0.19066	0.10895	4.29971	0.604924	1	0.436705	0.833664
	OG0003184	0.03373	11	-2392.11	12	-2391.81	0.10125	0.02775	8.13331	0.606014	1	0.436293	0.833664
	OG0003382	0.17544	11	-1483.63	12	-1483.32	0.43388	0.16869	7.7099	0.606164	1	0.436236	0.833664
	OG0003646	0.05589	11	-2901.03	12	-2900.72	0.02557	0.05841	5.27058	0.614444	1	0.433119	0.833664
	OG0003696	0.07497	11	-6577.69	12	-6577.39	0.1088	0.07192	9.04103	0.608298	1	0.435429	0.833664
	OG0003725	0.02332	11	-2103.16	12	-2102.86	0.0001	0.02428	3.12412	0.60452	1	0.436859	0.833664
	OG0004000	0.05329	11	-2751.59	12	-2751.29	0.11246	0.05136	5.01983	0.606174	1	0.436232	0.833664
	OG0004242	0.0956	11	-1817.81	12	-1817.5	0.0001	0.09835	2.17413	0.61446	1	0.433113	0.833664
	OG0004395	0.03684	11	-877.238	12	-876.933	0.0001	0.0386	4.51736	0.61023	1	0.434701	0.833664
	OG0004529	0.0739	11	-2910.93	12	-2910.62	0.0001	0.07538	6.11416	0.616016	1	0.432532	0.833664
	OG0005201	0.03462	11	-2445.14	12	-2444.84	0.0941	0.03295	5.28697	0.607028	1	0.435909	0.833664
	OG0005324	0.05357	11	-4059.65	12	-4059.35	0.08936	0.0507	8.84871	0.607588	1	0.435697	0.833664
	OG0005381	0.01622	11	-2070.05	12	-2069.74	0.0001	0.01756	8.12725	0.609796	1	0.434865	0.833664
	OG0005264	0.04931	11	-4506.25	12	-4505.95	0.07728	0.04722	6.47252	0.603072	1	0.437408	0.83412
	OG0004950	0.00559	11	-5321.36	12	-5321.06	0.0001	0.00585	3.14575	0.602198	1	0.437741	0.834162
	OG0002955	0.21425	11	-4494.23	12	-4493.93	0.1485	0.22024	4.95145	0.600084	1	0.438546	0.835104
	OG0002931	0.11435	11	-5008.9	12	-5008.6	0.05497	0.11743	5.03925	0.59095	1	0.442052	0.835288
	OG0002975	0.06413	11	-12978.6	12	-12978.3	0.09441	0.06274	3.3646	0.59199	1	0.441651	0.835288
	OG0003012	0.07127	11	-3040.1	12	-3039.81	0.13546	0.06779	3.11672	0.58974	1	0.44252	0.835288
	OG0003114	0.1971	11	-3712.11	12	-3711.81	0.13972	0.20573	7.90206	0.589764	1	0.44251	0.835288
	OG0003757	0.13164	11	-2806.4	12	-2806.11	0.08461	0.13719	4.06941	0.598664	1	0.439088	0.835288
	OG0003820	0.08236	11	-2796.71	12	-2796.41	0.13914	0.07609	6.48402	0.588504	1	0.442998	0.835288
	OG0003840	0.08802	11	-1989.66	12	-1989.37	0.19708	0.08335	5.54473	0.588592	1	0.442964	0.835288
	OG0004353	0.08042	11	-6074.44	12	-6074.14	0.11472	0.07598	3.66849	0.596784	1	0.439808	0.835288
	OG0004655	0.10029	11	-5858.17	12	-5857.88	0.06301	0.10259	5.95712	0.59	1	0.442419	0.835288
	OG0004798	0.13391	11	-6209.57	12	-6209.27	0.1988	0.13091	3.84556	0.592818	1	0.441331	0.835288
	OG0004877	0.13026	11	-3577.78	12	-3577.49	0.17997	0.12446	4.80528	0.590126	1	0.44237	0.835288
	OG0005057	0.0222	11	-4557.27	12	-4556.97	0.05593	0.02102	6.46833	0.591092	1	0.441997	0.835288
	OG0005135	0.02427	11	-2251.14	12	-2250.84	0.0001	0.02625	4.60432	0.596108	1	0.440067	0.835288
	OG0005410	0.23647	11	-9849.76	12	-9849.46	0.1729	0.23935	3.97296	0.597268	1	0.439622	0.835288
	OG0002760	0.06904	11	-9199.59	12	-9199.29	0.09986	0.06708	5.33324	0.586726	1	0.443688	0.835702
	OG0002943	0.10018	11	-2767.37	12	-2767.08	0.05754	0.10451	5.97204	0.586334	1	0.44384	0.835702
	OG0004775	0.06488	11	-4298.7	12	-4298.4	0.10591	0.05748	3.47127	0.58524	1	0.444266	0.835917
	OG0003587	0.09226	11	-705.719	12	-705.427	0.0001	0.0957	NA	0.583924	1	0.444778	0.836295
	OG0003297	0.13274	11	-732.002	12	-731.711	0.0001	0.13725	3.3705	0.580988	1	0.445925	0.837028
	OG0003467	0.072	11	-2674.83	12	-2674.54	0.03393	0.07482	3.65815	0.580644	1	0.44606	0.837028
	OG0003571	0.2928	11	-4473.71	12	-4473.42	0.20387	0.30117	5.35628	0.578642	1	0.446845	0.837028
	OG0004125	0.04342	11	-1093.06	12	-1092.77	0.0001	0.04569	4.60635	0.57815	1	0.447038	0.837028
	OG0004717	0.0556	11	-1382.92	12	-1382.63	0.0001	0.05929	NA	0.578392	1	0.446943	0.837028
	OG0004818	0.08025	11	-2368.69	12	-2368.4	0.03845	0.08404	7.41177	0.579666	1	0.446443	0.837028
	OG0002640	0.20647	11	-2446	12	-2445.71	0.51603	0.20118	3.25318	0.575536	1	0.448067	0.83837
	OG0004058	0.1407	11	-2284.65	12	-2284.36	0.08895	0.14787	4.13967	0.570976	1	0.449871	0.839927
	OG0004437	0.04032	11	-1604.98	12	-1604.69	0.0001	0.04358	6.15939	0.57117	1	0.449794	0.839927
	OG0005096	0.10797	11	-4753.01	12	-4752.73	0.15564	0.10404	7.03453	0.572372	1	0.449318	0.839927
	OG0005103	0.04135	11	-2030.14	12	-2029.85	0.0001	0.04325	3.74163	0.570272	1	0.450151	0.839927
	OG0002879	0.11903	11	-3221.84	12	-3221.55	0.19598	0.1083	5.4757	0.568386	1	0.450901	0.840742
	OG0002453	0.18364	11	-3566.6	12	-3566.32	0.3044	0.17821	5.81655	0.565054	1	0.452231	0.841244
	OG0003107	0.03902	11	-1690.96	12	-1690.68	0.0001	0.0411	NA	0.564794	1	0.452335	0.841244
	OG0003681	0.01232	11	-2687.88	12	-2687.6	0.0001	0.01295	4.50986	0.563792	1	0.452736	0.841244
	OG0004984	0.16683	11	-4445.57	12	-4445.28	0.22042	0.15987	6.49968	0.564394	1	0.452495	0.841244
	OG0005039	0.19232	11	-2278.95	12	-2278.67	0.11915	0.20977	3.40045	0.565104	1	0.452211	0.841244
	OG0003919	0.04638	11	-2734.04	12	-2733.76	0.0001	0.05055	5.45803	0.5627	1	0.453174	0.841475
	OG0002629	0.1371	11	-2419.03	12	-2418.75	0.07853	0.14156	7.9113	0.561462	1	0.453672	0.841817
	OG0004072	0.34907	11	-2249.68	12	-2249.4	0.20437	0.36213	4.10245	0.557566	1	0.455243	0.844148
	OG0003418	0.22785	11	-1860.39	12	-1860.12	0.12536	0.23793	9.29304	0.55678	1	0.455561	0.844155
	OG0003543	0.05867	11	-1226.76	12	-1226.48	0.0001	0.06063	NA	0.554388	1	0.45653	0.844981
	OG0005460	0.37253	11	-5021.7	12	-5021.42	0.58647	0.36629	2.99026	0.554128	1	0.456636	0.844981
	OG0002573	0.18763	11	-3560.9	12	-3560.63	0.12973	0.19604	5.77607	0.54744	1	0.459366	0.845371
	OG0002632	0.01631	11	-3979.51	12	-3979.23	0.0001	0.01727	6.58492	0.550578	1	0.458082	0.845371
	OG0002895	0.02513	11	-3100.83	12	-3100.56	0.06149	0.02369	6.28234	0.548448	1	0.458953	0.845371
	OG0003773	0.03203	11	-1737.22	12	-1736.95	0.0001	0.03315	5.5174	0.548624	1	0.45888	0.845371
	OG0004086	0.08209	11	-2754.87	12	-2754.6	0.21829	0.07825	5.93808	0.54883	1	0.458796	0.845371
	OG0004293	0.06591	11	-3301.76	12	-3301.48	0.11033	0.06292	2.47144	0.547922	1	0.459168	0.845371
	OG0004508	0.24894	11	-8735.32	12	-8735.05	0.18221	0.25614	5.60867	0.549882	1	0.458366	0.845371
	OG0005348	0.2071	11	-3481.84	12	-3481.56	0.30076	0.19901	6.2347	0.551892	1	0.457546	0.845371
	OG0003016	0.03338	11	-4945.87	12	-4945.6	0.0001	0.03449	5.72291	0.542402	1	0.461439	0.847444
	OG0004170	0.05894	11	-1180.71	12	-1180.44	0.0001	0.06052	5.84409	0.54261	1	0.461353	0.847444
	OG0005434	0.04334	11	-3260.82	12	-3260.54	0.02206	0.04543	9.31709	0.543416	1	0.46102	0.847444
	OG0004740	0.0267	11	-2089.68	12	-2089.41	0.0001	0.02768	6.44234	0.540918	1	0.462053	0.847991
	OG0002876	0.02791	11	-1426.99	12	-1426.72	0.05748	0.01842	6.7851	0.537602	1	0.463428	0.847999
	OG0002893	0.17205	11	-8403.52	12	-8403.25	0.22057	0.16873	7.28387	0.535362	1	0.464361	0.847999
	OG0003329	0.10875	11	-2362.43	12	-2362.16	0.0639	0.11388	5.24277	0.532564	1	0.465531	0.847999
	OG0003393	0.02257	11	-1071.76	12	-1071.49	0.0001	0.02426	9.50209	0.532596	1	0.465517	0.847999
	OG0003428	0.37089	11	-3437.64	12	-3437.37	0.24449	0.37973	5.65661	0.532658	1	0.465492	0.847999
	OG0003718	0.02391	11	-9841.52	12	-9841.25	0.04201	0.02261	5.52835	0.532902	1	0.465389	0.847999
	OG0003822	0.01166	11	-2318.05	12	-2317.78	0.0001	0.01337	9.47517	0.532608	1	0.465512	0.847999
	OG0004013	0.08217	11	-1091.2	12	-1090.94	0.0001	0.08934	5.57851	0.533922	1	0.464963	0.847999
	OG0004640	0.10229	11	-9051.36	12	-9051.09	0.06037	0.10391	6.56537	0.533774	1	0.465024	0.847999
	OG0004893	0.07933	11	-1116.15	12	-1115.88	0.14034	0.06912	8.68793	0.535278	1	0.464396	0.847999
	OG0005029	0.23266	11	-2388.81	12	-2388.54	0.15481	0.24231	2.77619	0.535436	1	0.46433	0.847999
	OG0003336	0.50668	11	-1055.48	12	-1055.21	1.06261	0.48236	5.71442	0.52776	1	0.46755	0.849372
	OG0003491	0.1326	11	-1076.44	12	-1076.18	0.37402	0.11965	6.12078	0.528978	1	0.467037	0.849372
	OG0003542	0.09674	11	-6981.53	12	-6981.27	0.06165	0.09937	6.02785	0.52817	1	0.467377	0.849372
	OG0004516	0.1434	11	-7110.04	12	-7109.78	0.191	0.14009	6.23984	0.529594	1	0.466778	0.849372
	OG0002477	0.41006	11	-1391.42	12	-1391.17	999	0.40374	8.28574	0.513872	1	0.473467	0.850905
	OG0002875	0.09637	11	-1885.47	12	-1885.21	0.04879	0.10175	4.91648	0.513184	1	0.473764	0.850905
	OG0003144	0.13509	11	-7262.94	12	-7262.68	0.10199	0.13816	5.99176	0.514324	1	0.473273	0.850905
	OG0003186	0.02035	11	-4470.46	12	-4470.2	0.0001	0.02105	5.78707	0.518908	1	0.471308	0.850905
	OG0003212	0.02373	11	-2286.09	12	-2285.84	0.0001	0.02604	NA	0.519668	1	0.470983	0.850905
	OG0003304	0.11612	11	-1223.01	12	-1222.76	0.0001	0.12576	5.72635	0.505376	1	0.477147	0.850905
	OG0003315	0.24762	11	-4216.83	12	-4216.58	0.34303	0.24107	6.64321	0.504374	1	0.477585	0.850905
	OG0003392	0.04307	11	-903.81	12	-903.548	0.10034	0.03756	2.52062	0.524554	1	0.468906	0.850905
	OG0003536	0.05834	11	-2507.68	12	-2507.42	0.0001	0.06075	6.02913	0.52194	1	0.470015	0.850905
	OG0003588	0.02967	11	-1583.86	12	-1583.6	0.0001	0.03062	5.78822	0.508948	1	0.475595	0.850905
	OG0003630	0.11592	11	-4102.05	12	-4101.79	0.05751	0.11881	5.73432	0.515658	1	0.4727	0.850905
	OG0003698	0.08154	11	-4165.08	12	-4164.82	0.04845	0.08414	7.92141	0.512922	1	0.473877	0.850905
	OG0003709	0.08569	11	-2815.53	12	-2815.28	0.0419	0.08844	6.4877	0.517684	1	0.471831	0.850905
	OG0004039	0.1185	11	-3383.79	12	-3383.54	0.17317	0.11381	5.33206	0.508876	1	0.475626	0.850905
	OG0004106	0.02715	11	-3784.91	12	-3784.66	0.0001	0.0278	6.5393	0.508248	1	0.475898	0.850905
	OG0004180	0.01737	11	-1410.05	12	-1409.78	0.0001	0.01863	NA	0.522094	1	0.46995	0.850905
	OG0004192	0.07027	11	-1449.91	12	-1449.65	0.0001	0.07247	NA	0.508826	1	0.475648	0.850905
	OG0004245	0.0571	11	-6098.71	12	-6098.46	0.10104	0.05412	5.0306	0.505476	1	0.477104	0.850905
	OG0004246	0.13443	11	-1726.99	12	-1726.74	0.06504	0.1396	5.77086	0.505444	1	0.477118	0.850905
	OG0004482	0.02967	11	-3630.77	12	-3630.51	0.05161	0.02751	5.91701	0.520308	1	0.47071	0.850905
	OG0004534	0.02957	11	-2670.14	12	-2669.89	0.0001	0.0304	3.9246	0.505584	1	0.477057	0.850905
	OG0004568	0.02357	11	-1455.44	12	-1455.19	0.05395	0.02113	6.32062	0.511884	1	0.474324	0.850905
	OG0004671	0.03641	11	-4875.97	12	-4875.72	0.06393	0.03427	9.20327	0.504862	1	0.477372	0.850905
	OG0004743	0.25489	11	-2912.79	12	-2912.53	0.40961	0.24782	4.4162	0.519986	1	0.470848	0.850905
	OG0004826	0.27819	11	-1975.46	12	-1975.2	0.17606	0.28834	5.27645	0.514012	1	0.473407	0.850905
	OG0004851	0.02729	11	-1851.05	12	-1850.79	0.0001	0.0292	4.11337	0.5117	1	0.474404	0.850905
	OG0005314	0.0508	11	-9553.41	12	-9553.15	0.0677	0.04957	6.62396	0.51096	1	0.474724	0.850905
	OG0005371	0.42909	11	-1790.65	12	-1790.4	0.27687	0.44412	3.86388	0.510942	1	0.474731	0.850905
	OG0005431	0.34174	11	-1307.25	12	-1306.99	0.61296	0.32488	4.54653	0.517034	1	0.47211	0.850905
	OG0002500	0.50145	11	-2909.33	12	-2909.08	0.71134	0.47874	2.05478	0.498352	1	0.480225	0.852633
	OG0003047	0.07024	11	-716.672	12	-716.422	0.0001	0.07379	5.10826	0.50113	1	0.479004	0.852633
	OG0003102	0.09039	11	-2875.48	12	-2875.23	0.0001	0.09178	6.59502	0.49298	1	0.482601	0.852633
	OG0003204	0.01788	11	-2492.15	12	-2491.9	0.0001	0.01949	3.89905	0.49382	1	0.482228	0.852633
	OG0003441	0.02163	11	-1350.98	12	-1350.74	0.0001	0.02261	5.71255	0.493	1	0.482592	0.852633
	OG0004006	0.02939	11	-4621.33	12	-4621.08	0.0001	0.03203	NA	0.496742	1	0.480935	0.852633
	OG0004093	0.09959	11	-1843.61	12	-1843.37	0.19833	0.09458	6.02295	0.494506	1	0.481924	0.852633
	OG0004448	0.18343	11	-2937.13	12	-2936.89	0.3135	0.17976	3.72586	0.491718	1	0.483162	0.852633
	OG0004467	0.1125	11	-5319.7	12	-5319.46	0.14855	0.10932	3.14191	0.490656	1	0.483635	0.852633
	OG0004557	0.04267	11	-1074.88	12	-1074.63	0.0001	0.04511	4.8577	0.498976	1	0.47995	0.852633
	OG0004645	0.19709	11	-10685.4	12	-10685.2	0.24641	0.19381	3.6706	0.493882	1	0.482201	0.852633
	OG0004764	0.21719	11	-2482.46	12	-2482.21	0.14237	0.22464	5.13453	0.495898	1	0.481308	0.852633
	OG0004809	0.04676	11	-650.497	12	-650.251	0.0001	0.05116	NA	0.491356	1	0.483323	0.852633
	OG0004961	0.06358	11	-3572.86	12	-3572.61	0.09893	0.06148	4.58215	0.492514	1	0.482808	0.852633
	OG0005115	0.07154	11	-2509.3	12	-2509.05	0.12986	0.06784	5.81896	0.499534	1	0.479705	0.852633
	OG0005535	0.20672	11	-2525.5	12	-2525.25	0.13122	0.21971	3.44142	0.498638	1	0.480099	0.852633
	OG0004263	0.05208	11	-3210.65	12	-3210.41	0.0001	0.05605	5.84712	0.489446	1	0.484175	0.853024
	OG0002766	0.39824	11	-1151.94	12	-1151.69	0.17746	0.41545	3.55997	0.487548	1	0.485023	0.853799
	OG0004042	0.21731	11	-6790.82	12	-6790.58	0.15046	0.22058	4.04023	0.486762	1	0.485375	0.853799
	OG0004445	0.01883	11	-1459.94	12	-1459.69	0.0001	0.02007	3.53685	0.486332	1	0.485568	0.853799
	OG0002683	0.15952	11	-3644.49	12	-3644.25	0.34562	0.15577	2.23645	0.48545	1	0.485964	0.853935
	OG0002462	0.14124	11	-5740.43	12	-5740.19	0.25312	0.13477	4.58803	0.481856	1	0.487583	0.85473
	OG0003559	0.02078	11	-694.545	12	-694.306	999	0.01561	2.30476	0.47755	1	0.489534	0.85473
	OG0003996	0.14392	11	-4063.57	12	-4063.33	0.25312	0.14151	4.79137	0.479012	1	0.48887	0.85473
	OG0004126	0.32257	11	-1646.14	12	-1645.9	0.52713	0.30065	4.72541	0.475916	1	0.490278	0.85473
	OG0004160	0.12584	11	-1540.82	12	-1540.58	0.18097	0.11628	3.87179	0.476824	1	0.489864	0.85473
	OG0004178	0.01835	11	-6233.12	12	-6232.88	0.04023	0.01749	3.51096	0.479064	1	0.488847	0.85473
	OG0004469	0.09362	11	-2784.09	12	-2783.86	0.06681	0.09939	5.58447	0.476638	1	0.489949	0.85473
	OG0004613	0.16595	11	-2849.79	12	-2849.55	0.09692	0.17111	2.94316	0.47531	1	0.490554	0.85473
	OG0004816	0.2236	11	-3667.65	12	-3667.41	0.12428	0.22741	3.89973	0.480536	1	0.48818	0.85473
	OG0004852	0.0731	11	-3156.1	12	-3155.86	0.03512	0.07681	5.09487	0.48204	1	0.4875	0.85473
	OG0004921	0.06294	11	-1159.42	12	-1159.18	0.15253	0.05925	6.3997	0.480572	1	0.488163	0.85473
	OG0005009	0.2395	11	-1691.74	12	-1691.51	0.16012	0.25267	5.87122	0.475788	1	0.490336	0.85473
	OG0005409	0.12913	11	-1725.19	12	-1724.95	0.06622	0.13591	5.67987	0.479918	1	0.488459	0.85473
	OG0003325	0.06523	11	-2945.53	12	-2945.3	0.0001	0.0662	3.05171	0.47418	1	0.49107	0.854758
	OG0004048	0.15215	11	-2325.41	12	-2325.17	0.22387	0.14634	6.17739	0.47388	1	0.491208	0.854758
	OG0003052	0.06901	11	-2035.86	12	-2035.63	0.0001	0.0772	3.05128	0.472942	1	0.491637	0.854951
	OG0003269	0.34579	11	-4283.15	12	-4282.91	0.23764	0.35602	5.31975	0.469226	1	0.493343	0.855702
	OG0003302	0.07319	11	-1684.83	12	-1684.6	0.0001	0.07655	2.68459	0.469574	1	0.493183	0.855702
	OG0005310	0.11993	11	-2999.64	12	-2999.41	0.08156	0.12473	6.72244	0.470316	1	0.492842	0.855702
	OG0005340	0.04542	11	-916.66	12	-916.425	0.0001	0.04786	9.07177	0.469862	1	0.493051	0.855702
	OG0004096	0.05898	11	-3627.41	12	-3627.18	0.03112	0.06127	6.5142	0.467178	1	0.494288	0.856788
	OG0002517	0.08856	11	-1888.58	12	-1888.35	0.16275	0.08418	5.67056	0.452346	1	0.501223	0.857236
	OG0002674	0.02318	11	-4315.56	12	-4315.33	0.0001	0.02366	5.00304	0.457262	1	0.498906	0.857236
	OG0002763	0.01454	11	-1699.25	12	-1699.01	0.03032	0.01237	5.62026	0.46247	1	0.496472	0.857236
	OG0003028	0.02142	11	-2271.69	12	-2271.46	0.0001	0.02275	7.14749	0.456042	1	0.49948	0.857236
	OG0003116	0.05372	11	-8265.33	12	-8265.11	0.07632	0.05203	7.32285	0.455856	1	0.499567	0.857236
	OG0003121	0.04458	11	-2500.74	12	-2500.51	0.0001	0.04641	4.36326	0.450236	1	0.502223	0.857236
	OG0003295	0.09863	11	-6826.98	12	-6826.76	0.136	0.09614	3.44561	0.449592	1	0.502529	0.857236
	OG0003352	0.04408	11	-876.856	12	-876.629	0.1007	0.03947	7.40171	0.453784	1	0.500543	0.857236
	OG0003701	0.02379	11	-2271.05	12	-2270.82	0.0001	0.02479	6.71259	0.456772	1	0.499136	0.857236
	OG0003798	0.42509	11	-2142.62	12	-2142.39	0.18817	0.43963	3.15495	0.462448	1	0.496482	0.857236
	OG0004174	0.01869	11	-567.509	12	-567.281	0.0001	0.02009	NA	0.457006	1	0.499027	0.857236
	OG0004213	0.66928	11	-1435.8	12	-1435.58	1.0016	0.63441	4.83956	0.449634	1	0.502509	0.857236
	OG0004219	0.0377	11	-10084.2	12	-10084	0.02214	0.03864	6.31126	0.452384	1	0.501205	0.857236
	OG0004397	0.23431	11	-1529.27	12	-1529.05	0.16823	0.25298	3.59233	0.451772	1	0.501495	0.857236
	OG0004435	0.06269	11	-1450.86	12	-1450.63	0.0001	0.06446	7.75706	0.458712	1	0.498227	0.857236
	OG0004464	0.148	11	-2962.65	12	-2962.43	0.23274	0.14305	3.14589	0.453998	1	0.500442	0.857236
	OG0004481	0.03552	11	-2985.28	12	-2985.05	0.07689	0.03257	NA	0.457798	1	0.498655	0.857236
	OG0004485	0.25228	11	-5298.76	12	-5298.53	0.17968	0.25987	5.18916	0.461648	1	0.496855	0.857236
	OG0004831	0.19781	11	-5477.06	12	-5476.84	0.27347	0.19335	5.61711	0.456916	1	0.499069	0.857236
	OG0004860	0.29785	11	-3627.36	12	-3627.13	0.42535	0.28755	6.05072	0.46325	1	0.496109	0.857236
	OG0005152	0.08162	11	-2509.26	12	-2509.03	0.0001	0.08337	9.33923	0.450382	1	0.502154	0.857236
	OG0005171	0.02015	11	-1017.74	12	-1017.51	0.0001	0.02277	2.8452	0.465718	1	0.494964	0.857236
	OG0005188	0.15293	11	-2159.44	12	-2159.21	0.0001	0.15932	9.45797	0.451644	1	0.501555	0.857236
	OG0005300	0.10022	11	-1212.5	12	-1212.27	0.0001	0.10363	4.02762	0.462742	1	0.496345	0.857236
	OG0005414	0.04452	11	-3330.38	12	-3330.15	0.0001	0.04575	7.86696	0.457918	1	0.498599	0.857236
	OG0004840	0.16193	11	-6657.74	12	-6657.52	0.11524	0.16428	2.33431	0.448418	1	0.503087	0.857644
	OG0002596	0.0765	11	-10896.3	12	-10896	0.09706	0.0749	5.62242	0.44552	1	0.50447	0.857823
	OG0002953	0.15614	11	-4856.9	12	-4856.67	0.09278	0.15858	4.03594	0.446756	1	0.50388	0.857823
	OG0003787	0.19279	11	-3635.73	12	-3635.51	0.26778	0.18806	3.621	0.44557	1	0.504446	0.857823
	OG0004228	0.05588	11	-3700.71	12	-3700.49	0.0298	0.05759	5.88763	0.445826	1	0.504324	0.857823
	OG0003389	0.33466	11	-1102.66	12	-1102.44	0.14705	0.34757	2.04804	0.444846	1	0.504793	0.857828
	OG0004832	0.08677	11	-2461.77	12	-2461.55	0.04516	0.08899	4.84247	0.44353	1	0.505424	0.858357
	OG0002443	0.0548	11	-5082.3	12	-5082.09	0.08086	0.05304	5.826	0.435938	1	0.50909	0.859495
	OG0002877	0.01113	11	-2496.03	12	-2495.81	0.0001	0.01178	8.52397	0.435154	1	0.509471	0.859495
	OG0003256	0.21249	11	-3062.22	12	-3062	0.11921	0.21816	3.50859	0.439232	1	0.507493	0.859495
	OG0003449	0.04705	11	-759.838	12	-759.62	0.0987	0.04224	3.51666	0.437082	1	0.508534	0.859495
	OG0003554	0.0597	11	-3155.86	12	-3155.64	0.03136	0.06297	9.53049	0.437602	1	0.508282	0.859495
	OG0003575	0.06934	11	-625.352	12	-625.131	0.17553	0.0649	2.22244	0.44132	1	0.506486	0.859495
	OG0003826	0.02838	11	-2211.03	12	-2210.81	0.0001	0.03074	7.29881	0.438084	1	0.508049	0.859495
	OG0003975	0.04407	11	-4312.31	12	-4312.09	0.02447	0.04699	4.32185	0.433702	1	0.510178	0.859495
	OG0004124	0.072	11	-5966.17	12	-5965.95	0.05499	0.07508	7.20344	0.439262	1	0.507479	0.859495
	OG0004257	0.03444	11	-3096.97	12	-3096.76	0.07073	0.0305	8.10893	0.433544	1	0.510255	0.859495
	OG0004280	0.24335	11	-3407.77	12	-3407.56	0.30859	0.23472	6.01096	0.435372	1	0.509365	0.859495
	OG0004723	0.24754	11	-2012.01	12	-2011.79	0.40923	0.23934	3.56447	0.433578	1	0.510238	0.859495
	OG0004930	0.14165	11	-6505.33	12	-6505.12	0.10317	0.14445	4.78071	0.435198	1	0.509449	0.859495
	OG0002916	0.01404	11	-1971.15	12	-1970.93	0.0001	0.01487	7.3689	0.43149	1	0.511259	0.860106
	OG0004537	0.82495	11	-8115.16	12	-8114.94	1.22339	0.80401	5.54205	0.432072	1	0.510974	0.860106
	OG0003902	0.08287	11	-2929.2	12	-2928.98	0.15058	0.07985	5.57824	0.429374	1	0.512296	0.861064
	OG0004220	0.00594	11	-656.997	12	-656.782	0.0001	0.00743	5.61842	0.42894	1	0.51251	0.861064
	OG0005225	0.04803	11	-1633.92	12	-1633.7	0.0001	0.04924	4.67234	0.42837	1	0.51279	0.861064
	OG0002560	0.1023	11	-5523.07	12	-5522.86	0.15867	0.1003	9.73006	0.419374	1	0.51725	0.861346
	OG0002563	0.15976	11	-4058.78	12	-4058.57	0.22448	0.15586	5.67956	0.41914	1	0.517366	0.861346
	OG0003465	0.14188	11	-2441.14	12	-2440.93	0.09877	0.14866	5.67739	0.417692	1	0.518091	0.861346
	OG0003488	0.02225	11	-1341.07	12	-1340.86	0.0001	0.02485	5.07064	0.422078	1	0.515902	0.861346
	OG0003514	0.16305	11	-3449.21	12	-3448.99	0.11489	0.16879	5.37229	0.425068	1	0.514419	0.861346
	OG0003540	0.11052	11	-2696.06	12	-2695.85	0.06783	0.11412	7.13193	0.41877	1	0.517551	0.861346
	OG0004292	0.0591	11	-1919.26	12	-1919.05	0.0001	0.06255	6.59231	0.424562	1	0.514669	0.861346
	OG0004507	1.02822	11	-1887.18	12	-1886.97	92.9268	1.01521	4.15234	0.426628	1	0.513648	0.861346
	OG0004511	0.06516	11	-3494.42	12	-3494.21	0.10363	0.06217	NA	0.417708	1	0.518083	0.861346
	OG0004576	0.04473	11	-2566.5	12	-2566.29	0.0001	0.04598	1.96573	0.425426	1	0.514242	0.861346
	OG0004687	0.0586	11	-1413.52	12	-1413.31	0.0001	0.0602	7.71887	0.420598	1	0.516639	0.861346
	OG0005166	0.11932	11	-2234.22	12	-2234.01	0.07458	0.12441	5.48964	0.418038	1	0.517918	0.861346
	OG0005185	0.02622	11	-1341.16	12	-1340.95	0.0001	0.02774	4.0598	0.419016	1	0.517428	0.861346
	OG0005195	0.09091	11	-11001.6	12	-11001.4	0.12202	0.08913	5.14743	0.425402	1	0.514254	0.861346
	OG0005481	0.24749	11	-1139.26	12	-1139.05	0.11575	0.25493	2.74429	0.421168	1	0.516355	0.861346
	OG0005490	0.04773	11	-1597.03	12	-1596.82	0.0001	0.04959	5.21678	0.421656	1	0.516112	0.861346
	OG0004210	0.03242	11	-4351.12	12	-4350.92	0.05503	0.03125	6.07912	0.416624	1	0.518626	0.861703
	OG0004503	0.07739	11	-1680.24	12	-1680.03	0.0001	0.07911	5.58149	0.413642	1	0.520127	0.863661
	OG0004870	0.23936	11	-675.581	12	-675.375	0.11459	0.25834	7.65611	0.412664	1	0.52062	0.863947
	OG0002546	0.02305	11	-1427.54	12	-1427.34	0.0001	0.02435	NA	0.410904	1	0.521511	0.864361
	OG0004944	0.02963	11	-1025.35	12	-1025.15	0.0001	0.031	2.16595	0.410898	1	0.521514	0.864361
	OG0004551	0.0071	11	-5991.76	12	-5991.55	0.01442	0.00675	2.97687	0.40915	1	0.522401	0.865102
	OG0004951	0.3558	11	-938.14	12	-937.935	0.5754	0.33042	4.01565	0.408748	1	0.522606	0.865102
	OG0004333	0.1457	11	-3263.91	12	-3263.7	0.07349	0.15096	5.36438	0.405836	1	0.524091	0.866572
	OG0005065	0.28101	11	-1908.72	12	-1908.52	0.48903	0.26802	4.90994	0.405742	1	0.524139	0.866572
	OG0002848	0.09878	11	-2183.05	12	-2182.84	0.17723	0.09587	4.05829	0.40286	1	0.525616	0.866931
	OG0002939	0.04206	11	-760.497	12	-760.296	0.0001	0.04683	NA	0.402604	1	0.525747	0.866931
	OG0003771	0.0255	11	-2652.79	12	-2652.59	0.0001	0.02588	4.96135	0.404236	1	0.52491	0.866931
	OG0003933	0.04625	11	-2496.34	12	-2496.13	0.09926	0.04408	4.37635	0.40223	1	0.52594	0.866931
	OG0005197	0.0488	11	-1271.15	12	-1270.95	0.1064	0.04462	NA	0.40217	1	0.525971	0.866931
	OG0002583	0.26231	11	-2276.34	12	-2276.14	0.15525	0.26855	3.57197	0.398826	1	0.527696	0.867122
	OG0003046	0.42085	11	-2843.21	12	-2843.01	0.27893	0.43134	5.51138	0.3993	1	0.527451	0.867122
	OG0003167	0.10105	11	-8063.89	12	-8063.69	0.13442	0.09917	2.32955	0.400844	1	0.526654	0.867122
	OG0004288	0.1662	11	-2948.71	12	-2948.51	0.09851	0.16982	3.4001	0.398816	1	0.527701	0.867122
	OG0005261	0.15237	11	-4423.55	12	-4423.35	0.37298	0.14635	4.67165	0.399556	1	0.527319	0.867122
	OG0004674	0.18546	11	-1039.99	12	-1039.79	0.38952	0.17954	2.27304	0.397946	1	0.528152	0.867332
	OG0004285	0.07607	11	-4358.52	12	-4358.32	0.04077	0.07805	4.09505	0.397112	1	0.528585	0.867512
	OG0004849	0.01645	11	-4345.13	12	-4344.93	0.0001	0.01703	3.88266	0.39641	1	0.528949	0.86758
	OG0002906	0.09047	11	-4889.58	12	-4889.39	0.05008	0.09441	5.00728	0.38722	1	0.533764	0.867992
	OG0003159	0.02854	11	-2007.38	12	-2007.18	0.0001	0.03004	7.02797	0.390092	1	0.532251	0.867992
	OG0003281	0.55138	11	-2035.03	12	-2034.84	0.3983	0.58766	5.24564	0.38668	1	0.53405	0.867992
	OG0003586	0.02206	11	-1018.18	12	-1017.99	0.04531	0.01888	NA	0.390762	1	0.531899	0.867992
	OG0003810	0.60162	11	-5819.26	12	-5819.06	0.76072	0.58812	5.0831	0.391362	1	0.531584	0.867992
	OG0003846	0.05957	11	-1202.26	12	-1202.06	0.10199	0.05593	3.41935	0.39412	1	0.530142	0.867992
	OG0003873	0.05472	11	-3146.67	12	-3146.48	0.02997	0.05666	5.55569	0.3869	1	0.533933	0.867992
	OG0004103	0.12889	11	-1971.99	12	-1971.79	0.17957	0.1227	6.03599	0.38735	1	0.533696	0.867992
	OG0004486	0.17182	11	-4323.41	12	-4323.21	0.10713	0.17642	2.31009	0.392312	1	0.531087	0.867992
	OG0004787	0.11154	11	-1368.15	12	-1367.95	0.23185	0.09473	9.85009	0.388128	1	0.533285	0.867992
	OG0004955	0.09794	11	-1637.29	12	-1637.09	0.06192	0.10194	5.59119	0.387552	1	0.533589	0.867992
	OG0005306	0.08314	11	-1663.71	12	-1663.51	0.04419	0.08572	3.4169	0.394314	1	0.53004	0.867992
	OG0005365	0.11384	11	-2820.19	12	-2819.99	0.07127	0.11775	NA	0.390624	1	0.531972	0.867992
	OG0005405	0.12234	11	-3325.79	12	-3325.59	0.16419	0.11737	4.38178	0.391276	1	0.531629	0.867992
	OG0005496	0.00595	11	-11791.2	12	-11791	0.0001	0.00608	4.40143	0.393982	1	0.530214	0.867992
	OG0004470	0.15892	11	-5307.79	12	-5307.6	0.23368	0.15572	5.90942	0.385394	1	0.534731	0.868573
	OG0002844	0.30343	11	-966.803	12	-966.611	0.14739	0.3215	8.97979	0.382598	1	0.536216	0.869934
	OG0003221	0.19804	11	-1310.44	12	-1310.25	0.29702	0.1883	3.84036	0.382784	1	0.536117	0.869934
	OG0002936	0.14207	11	-4426.74	12	-4426.54	0.18547	0.13775	5.80354	0.38151	1	0.536796	0.869993
	OG0003073	0.03152	11	-2499.85	12	-2499.66	0.0001	0.03313	NA	0.378892	1	0.538197	0.869993
	OG0003330	0.07355	11	-806.703	12	-806.513	0.0001	0.07538	1.83353	0.38081	1	0.53717	0.869993
	OG0003387	0.08914	11	-3802.94	12	-3802.75	0.04931	0.0916	3.07509	0.379442	1	0.537902	0.869993
	OG0005072	0.06217	11	-3455.53	12	-3455.34	0.12891	0.05773	3.03212	0.380456	1	0.537359	0.869993
	OG0005138	0.01227	11	-1632.32	12	-1632.13	0.0001	0.01355	5.47726	0.379292	1	0.537982	0.869993
	OG0002937	0.06179	11	-3003.27	12	-3003.09	0.03441	0.06431	6.82474	0.375882	1	0.539815	0.871467
	OG0003692	0.028	11	-1075.75	12	-1075.56	0.0001	0.02946	1.56863	0.374786	1	0.540407	0.871467
	OG0004623	0.38213	11	-3054.42	12	-3054.23	0.56741	0.37299	6.8224	0.375912	1	0.539799	0.871467
	OG0005358	0.06231	11	-1700.39	12	-1700.21	0.0001	0.06462	5.32487	0.375314	1	0.540122	0.871467
	OG0003623	0.04938	11	-1913.86	12	-1913.67	0.02795	0.05288	7.66421	0.373006	1	0.54137	0.872051
	OG0003721	0.14066	11	-3601.05	12	-3600.86	0.09815	0.14332	3.64706	0.37172	1	0.542068	0.872051
	OG0004607	0.18262	11	-3954.52	12	-3954.33	0.1155	0.18811	3.54093	0.372192	1	0.541812	0.872051
	OG0005440	0.00784	11	-3778.81	12	-3778.62	0.0001	0.00836	4.0272	0.372186	1	0.541815	0.872051
	OG0002582	0.09379	11	-6150.91	12	-6150.72	0.12596	0.09159	5.17179	0.36932	1	0.543375	0.872064
	OG0002814	0.16113	11	-1851.04	12	-1850.85	0.27487	0.15696	4.35939	0.37029	1	0.542846	0.872064
	OG0002929	0.11442	11	-1709.73	12	-1709.55	0.07595	0.12026	7.68925	0.369836	1	0.543094	0.872064
	OG0004616	0.24623	11	-1572.58	12	-1572.4	0.16352	0.26011	2.36846	0.370838	1	0.542548	0.872064
	OG0005347	0.00402	11	-3040.04	12	-3039.86	0.0001	0.00442	6.52249	0.368048	1	0.54407	0.872657
	OG0004095	0.28015	11	-2063.47	12	-2063.29	0.15412	0.29983	6.84916	0.366488	1	0.544925	0.872985
	OG0004509	0.17164	11	-2704.38	12	-2704.2	0.24328	0.16475	6.79755	0.366914	1	0.544691	0.872985
	OG0004027	0.12623	11	-2658.48	12	-2658.3	0.22318	0.12309	2.92532	0.364666	1	0.545926	0.873108
	OG0004501	0.01344	11	-1305.31	12	-1305.13	0.0001	0.01431	6.06477	0.364574	1	0.545977	0.873108
	OG0004664	0.18728	11	-5579.02	12	-5578.84	0.13997	0.19224	5.85294	0.3649	1	0.545797	0.873108
	OG0004782	0.12408	11	-3230.16	12	-3229.98	0.09329	0.12842	5.37329	0.361236	1	0.547821	0.875535
	OG0002566	0.04041	11	-2562.48	12	-2562.31	0.10522	0.03599	6.28265	0.3561	1	0.55068	0.876678
	OG0003027	0.22052	11	-1907.31	12	-1907.13	0.13948	0.22962	3.89625	0.357366	1	0.549973	0.876678
	OG0003276	0.2088	11	-1824.18	12	-1824.01	0.14623	0.21676	2.87812	0.35635	1	0.55054	0.876678
	OG0003524	0.11756	11	-2801.32	12	-2801.14	0.06422	0.12007	3.59465	0.357754	1	0.549756	0.876678
	OG0003584	0.01284	11	-1523.54	12	-1523.36	0.0001	0.0141	9.80781	0.355264	1	0.551148	0.876678
	OG0004569	0.28531	11	-4563.37	12	-4563.19	0.20077	0.2921	3.91558	0.35685	1	0.550261	0.876678
	OG0004959	0.05663	11	-2528.83	12	-2528.65	0.0001	0.05999	5.5701	0.355402	1	0.551071	0.876678
	OG0005259	0.31399	11	-2520.89	12	-2520.71	0.21675	0.32548	2.96766	0.356788	1	0.550296	0.876678
	OG0004176	0.23785	11	-3491.51	12	-3491.34	0.11983	0.24253	5.22619	0.353484	1	0.552148	0.877748
	OG0002873	0.00483	11	-2343.89	12	-2343.71	0.0001	0.00529	9.66612	0.3501	1	0.554057	0.878834
	OG0003063	0.17463	11	-4120.97	12	-4120.8	0.12113	0.1798	3.67108	0.349952	1	0.55414	0.878834
	OG0004927	0.0084	11	-2625.1	12	-2624.92	0.0001	0.0092	7.02725	0.350968	1	0.553566	0.878834
	OG0004941	0.21145	11	-5295.64	12	-5295.46	0.27714	0.20724	4.93866	0.350686	1	0.553725	0.878834
	OG0004240	0.01302	11	-7104.42	12	-7104.24	0.02493	0.01247	2.41651	0.347372	1	0.555605	0.880637
	OG0005102	0.07143	11	-930.807	12	-930.634	0.16251	0.06785	5.69738	0.346042	1	0.556362	0.881317
	OG0002515	0.02478	11	-1169.77	12	-1169.6	0.0001	0.02633	4.81916	0.342344	1	0.558479	0.882612
	OG0002612	0.019	11	-1705.04	12	-1704.87	0.0001	0.0197	5.78379	0.343502	1	0.557815	0.882612
	OG0002881	0.34131	11	-1868.44	12	-1868.27	0.24741	0.35494	1.64099	0.342318	1	0.558494	0.882612
	OG0003060	0.25129	11	-3288.15	12	-3287.98	0.1595	0.25701	2.89627	0.34293	1	0.558143	0.882612
	OG0005067	0.22714	11	-1634.6	12	-1634.43	0.14079	0.23558	2.70037	0.341402	1	0.559021	0.882924
	OG0003851	0.07243	11	-2594.57	12	-2594.4	0.0001	0.07442	9.50888	0.339752	1	0.559972	0.883907
	OG0002538	0.26226	11	-1350.79	12	-1350.62	0.16345	0.27397	8.52906	0.336516	1	0.561847	0.886345
	OG0002727	0.17063	11	-2495.77	12	-2495.6	0.23083	0.1651	3.92857	0.334186	1	0.563205	0.886886
	OG0003532	0.26743	11	-2421.78	12	-2421.61	0.38369	0.25337	9.35052	0.331468	1	0.564796	0.886886
	OG0004105	0.02887	11	-1724.31	12	-1724.14	0.0001	0.02963	NA	0.335014	1	0.562721	0.886886
	OG0004968	0.00699	11	-4619.4	12	-4619.24	0.0001	0.00761	8.63639	0.331066	1	0.565032	0.886886
	OG0005012	0.04038	11	-2121.84	12	-2121.67	0.02369	0.04281	8.45152	0.33193	1	0.564525	0.886886
	OG0005045	0.11008	11	-2112.55	12	-2112.38	0.19408	0.10284	2.18883	0.330844	1	0.565163	0.886886
	OG0005150	0.16834	11	-1714.34	12	-1714.18	0.26805	0.1599	1.77358	0.3346	1	0.562963	0.886886
	OG0005172	0.27736	11	-3829.88	12	-3829.71	0.19111	0.28793	9.79616	0.333636	1	0.563526	0.886886
	OG0005355	0.17987	11	-1012.06	12	-1011.9	0.27077	0.16839	6.64185	0.33135	1	0.564865	0.886886
	OG0002620	0.04472	11	-2911.41	12	-2911.24	0.0262	0.04587	3.37304	0.32984	1	0.565753	0.887294
	OG0003049	0.03216	11	-781.502	12	-781.34	0.0001	0.03321	7.44372	0.32341	1	0.569566	0.887837
	OG0003347	0.23822	11	-2760.73	12	-2760.57	0.32427	0.23033	4.79729	0.325416	1	0.568371	0.887837
	OG0003366	0.03588	11	-3116.19	12	-3116.03	0.0001	0.03713	3.73036	0.326182	1	0.567916	0.887837
	OG0003385	0.03615	11	-6439.01	12	-6438.84	0.05237	0.03549	3.0416	0.32848	1	0.566555	0.887837
	OG0003426	0.36207	11	-2146.16	12	-2146	0.51947	0.3531	2.94832	0.326088	1	0.567972	0.887837
	OG0004132	0.09997	11	-994.172	12	-994.01	0.05614	0.10583	4.22557	0.324032	1	0.569195	0.887837
	OG0004321	0.03141	11	-2060.52	12	-2060.36	0.01835	0.03278	3.61093	0.328064	1	0.566801	0.887837
	OG0004375	0.05413	11	-3933.88	12	-3933.71	0.03107	0.05561	6.09848	0.324606	1	0.568853	0.887837
	OG0004972	0.19705	11	-1642.13	12	-1641.97	0.26571	0.18868	4.04474	0.325712	1	0.568195	0.887837
	OG0005043	0.08058	11	-2999.09	12	-2998.93	0.13056	0.07817	2.93998	0.325168	1	0.568518	0.887837
	OG0005117	0.23541	11	-1464.3	12	-1464.14	0.15905	0.25161	5.98112	0.32257	1	0.570067	0.887837
	OG0005385	0.21284	11	-4763.65	12	-4763.49	0.16131	0.21659	5.74708	0.3227	1	0.56999	0.887837
	OG0002961	0.01301	11	-1948.39	12	-1948.23	0.0001	0.01346	4.74983	0.3211	1	0.570947	0.888692
	OG0002459	0.06421	11	-3496.56	12	-3496.4	0.10064	0.06113	4.99554	0.318962	1	0.572232	0.88966
	OG0005283	0.13005	11	-1991.38	12	-1991.22	0.2339	0.12678	3.8292	0.319314	1	0.57202	0.88966
	OG0003238	0.1099	11	-5732.54	12	-5732.38	0.14821	0.1077	8.60804	0.317718	1	0.572982	0.890311
	OG0005139	0.03738	11	-5154.27	12	-5154.11	0.02193	0.0385	5.41369	0.316526	1	0.573703	0.890915
	OG0002863	0.05881	11	-4690.33	12	-4690.18	0.03397	0.05994	3.17327	0.314736	1	0.574788	0.891113
	OG0003687	0.19074	11	-4349.87	12	-4349.71	0.14008	0.19478	5.42477	0.314864	1	0.574711	0.891113
	OG0003706	0.15678	11	-3867.55	12	-3867.39	0.10304	0.15944	3.92347	0.314674	1	0.574826	0.891113
	OG0002501	0.01921	11	-802.181	12	-802.026	0.0001	0.02088	2.59887	0.311558	1	0.576726	0.891276
	OG0002724	0.17267	11	-2010.58	12	-2010.42	0.25045	0.16762	4.82751	0.31213	1	0.576376	0.891276
	OG0003151	0.04681	11	-1823.83	12	-1823.68	0.09198	0.04549	5.01765	0.310694	1	0.577255	0.891276
	OG0003952	0.11299	11	-2614.67	12	-2614.51	0.17245	0.10869	7.44425	0.311782	1	0.576589	0.891276
	OG0003977	0.02228	11	-2974.77	12	-2974.62	0.0001	0.02353	4.58126	0.311118	1	0.576995	0.891276
	OG0004943	0.07054	11	-5099.16	12	-5099	0.05151	0.07183	2.71367	0.31135	1	0.576853	0.891276
	OG0005091	0.0277	11	-4663.28	12	-4663.12	0.0001	0.02821	4.9941	0.311044	1	0.57704	0.891276
	OG0005049	0.00919	11	-2535.37	12	-2535.21	0.0001	0.00958	8.1382	0.31003	1	0.577662	0.891392
	OG0002486	0.09414	11	-2310.49	12	-2310.35	0.05431	0.09665	6.91517	0.296662	1	0.585983	0.892803
	OG0002489	0.00987	11	-2111.48	12	-2111.33	0.0001	0.01064	5.64563	0.29386	1	0.587758	0.892803
	OG0002524	0.29046	11	-5315.74	12	-5315.59	0.23541	0.29714	4.17625	0.297622	1	0.585377	0.892803
	OG0002594	0.5682	11	-3475.58	12	-3475.43	0.67633	0.54684	2.34376	0.299844	1	0.58398	0.892803
	OG0002625	0.11469	11	-5377.28	12	-5377.13	0.15859	0.11211	8.95447	0.29928	1	0.584334	0.892803
	OG0003093	0.02363	11	-4823.65	12	-4823.5	0.0356	0.02236	3.29654	0.305502	1	0.580454	0.892803
	OG0003232	0.33366	11	-1961.48	12	-1961.33	0.21827	0.34043	2.93738	0.29728	1	0.585593	0.892803
	OG0003299	0.03988	11	-2442.01	12	-2441.86	0.07651	0.03843	NA	0.298334	1	0.584929	0.892803
	OG0003663	0.29037	11	-2636.88	12	-2636.73	0.21219	0.29728	3.74843	0.293642	1	0.587896	0.892803
	OG0003664	0.27274	11	-1826.28	12	-1826.13	0.17104	0.27988	6.53748	0.29599	1	0.586407	0.892803
	OG0004007	0.14532	11	-1953.86	12	-1953.7	0.09468	0.15037	7.11177	0.304312	1	0.581192	0.892803
	OG0004083	0.18113	11	-2706.19	12	-2706.04	0.26725	0.17706	6.27625	0.301304	1	0.583066	0.892803
	OG0004131	0.09362	11	-6746.95	12	-6746.8	0.07217	0.09628	8.81296	0.302652	1	0.582225	0.892803
	OG0004166	0.02723	11	-2501.58	12	-2501.43	0.0001	0.0283	3.07652	0.293134	1	0.588219	0.892803
	OG0004345	0.05128	11	-756.799	12	-756.651	0.0001	0.05344	1.97934	0.29686	1	0.585858	0.892803
	OG0004422	0.01043	11	-2564.12	12	-2563.97	0.0001	0.01084	4.44311	0.29365	1	0.587891	0.892803
	OG0004431	0.13553	11	-3200.86	12	-3200.71	0.09388	0.13873	8.32039	0.29395	1	0.5877	0.892803
	OG0004522	0.0087	11	-2873.66	12	-2873.51	0.0001	0.00939	3.67481	0.296232	1	0.586254	0.892803
	OG0004601	0.02705	11	-2032.87	12	-2032.72	0.0001	0.02919	2.64401	0.302424	1	0.582367	0.892803
	OG0004666	0.14165	11	-5173.94	12	-5173.78	0.17344	0.13901	2.39756	0.30455	1	0.581044	0.892803
	OG0004703	0.28692	11	-8845.25	12	-8845.1	0.22457	0.29101	4.58229	0.297468	1	0.585474	0.892803
	OG0004964	0.26947	11	-11275	12	-11274.8	0.31208	0.26597	3.60339	0.306418	1	0.579887	0.892803
	OG0004985	0.04262	11	-4547.91	12	-4547.76	0.02537	0.04413	4.6803	0.30138	1	0.583019	0.892803
	OG0004996	0.01899	11	-949.6	12	-949.452	0.0001	0.02053	5.53237	0.295974	1	0.586417	0.892803
	OG0005058	0.0425	11	-4058.88	12	-4058.73	0.0001	0.04318	4.39181	0.294906	1	0.587094	0.892803
	OG0005311	0.10237	11	-6807.69	12	-6807.54	0.22597	0.10169	6.19045	0.307138	1	0.579442	0.892803
	OG0005362	0.17937	11	-6661.74	12	-6661.59	0.23716	0.17416	8.71602	0.294348	1	0.587448	0.892803
	OG0005452	0.22038	11	-2559.88	12	-2559.73	0.1518	0.22576	6.21696	0.307004	1	0.579524	0.892803
	OG0005540	0.00962	11	-759.044	12	-758.893	0.0001	0.01042	3.03559	0.301812	1	0.582749	0.892803
	OG0005527	0.16484	11	-2275.84	12	-2275.7	0.2378	0.16126	5.09546	0.292388	1	0.588694	0.893019
	OG0003056	0.02081	11	-8737.07	12	-8736.93	0.0126	0.02128	8.39357	0.288918	1	0.590915	0.893172
	OG0003229	0.14407	11	-4551.49	12	-4551.34	0.11197	0.14694	4.21918	0.290852	1	0.589675	0.893172
	OG0003277	0.08164	11	-2254.03	12	-2253.89	0.04737	0.08413	7.86108	0.286528	1	0.592454	0.893172
	OG0003819	0.0326	11	-4254.66	12	-4254.51	0.04941	0.03105	4.76838	0.287862	1	0.591594	0.893172
	OG0004379	0.05326	11	-1656.77	12	-1656.62	0.10926	0.05166	4.0582	0.290112	1	0.590149	0.893172
	OG0004406	0.18272	11	-2772.82	12	-2772.68	0.13346	0.18826	4.90877	0.286642	1	0.59238	0.893172
	OG0004473	0.01337	11	-1261.32	12	-1261.17	0.0001	0.01551	4.51961	0.287492	1	0.591832	0.893172
	OG0004928	0.16444	11	-2018.9	12	-2018.75	0.08884	0.16836	5.17909	0.286882	1	0.592226	0.893172
	OG0005181	0.07028	11	-5531.41	12	-5531.27	0.04483	0.07166	4.93985	0.287846	1	0.591604	0.893172
	OG0005205	0.14324	11	-2263.49	12	-2263.34	0.0933	0.14662	5.82876	0.286748	1	0.592312	0.893172
	OG0005224	0.05704	11	-3043.92	12	-3043.78	0.03298	0.05881	4.37791	0.286898	1	0.592215	0.893172
	OG0003901	0.0904	11	-5672.08	12	-5671.93	0.14557	0.08856	8.3593	0.285874	1	0.592877	0.893308
	OG0002758	0.22472	11	-4037.62	12	-4037.47	0.31838	0.22026	6.86581	0.284934	1	0.593485	0.893437
	OG0005120	0.0688	11	-5288.14	12	-5287.99	0.1068	0.06686	8.39118	0.284714	1	0.593628	0.893437
	OG0004305	0.04755	11	-1341.08	12	-1340.94	0.0001	0.04881	5.06527	0.2829	1	0.594807	0.894709
	OG0004752	0.18755	11	-2814.11	12	-2813.97	0.31102	0.17982	3.88341	0.282148	1	0.595297	0.894945
	OG0003009	0.2364	11	-3972.12	12	-3971.98	0.18522	0.24201	2.85372	0.281538	1	0.595695	0.895042
	OG0004665	0.21741	11	-3837.95	12	-3837.81	0.16973	0.22189	3.3112	0.281008	1	0.596041	0.895062
	OG0003312	0.25055	11	-3660.91	12	-3660.77	0.18386	0.25499	3.10741	0.279452	1	0.597061	0.895591
	OG0004156	0.19982	11	-1388.65	12	-1388.51	0.40923	0.18379	7.11253	0.279458	1	0.597057	0.895591
	OG0002849	0.01661	11	-1477.19	12	-1477.05	0.0001	0.01713	NA	0.278558	1	0.597648	0.895971
	OG0003615	0.19774	11	-3848.27	12	-3848.13	0.26665	0.19326	1.94143	0.277286	1	0.598486	0.896726
	OG0002888	0.01442	11	-3806	12	-3805.86	0.0001	0.01484	3.15891	0.276234	1	0.59918	0.89683
	OG0003353	0.04521	11	-9715.76	12	-9715.62	0.0611	0.04439	8.30226	0.27617	1	0.599223	0.89683
	OG0004572	0.16041	11	-2554.71	12	-2554.58	0.11138	0.16488	9.5545	0.272442	1	0.601698	0.900033
	OG0002794	0.265	11	-1561.12	12	-1560.98	0.1517	0.27611	7.32501	0.27167	1	0.602214	0.900303
	OG0002490	1.21786	11	-3515.2	12	-3515.06	0.92238	1.25118	3.35274	0.26933	1	0.603782	0.901643
	OG0003372	0.11572	11	-1947.57	12	-1947.43	0.16511	0.11183	5.54848	0.269776	1	0.603482	0.901643
	OG0003817	0.12224	11	-1704.58	12	-1704.44	0.20816	0.11844	6.07743	0.268652	1	0.604237	0.901822
	OG0002891	0.40675	11	-1415.87	12	-1415.73	0.2585	0.41903	5.47427	0.267082	1	0.605296	0.902425
	OG0003790	0.05492	11	-4572.49	12	-4572.36	0.03365	0.0561	3.59068	0.267056	1	0.605314	0.902425
	OG0002497	0.16721	11	-2879.3	12	-2879.16	0.23448	0.16323	3.43936	0.265704	1	0.606228	0.902786
	OG0004512	0.03532	11	-6294.42	12	-6294.29	0.02178	0.0366	5.60378	0.265972	1	0.606047	0.902786
	OG0004626	0.15875	11	-8689.11	12	-8688.98	0.12969	0.16083	4.17869	0.263994	1	0.607389	0.904014
	OG0003456	0.42759	11	-7010.6	12	-7010.47	0.35628	0.43426	4.6995	0.261998	1	0.608751	0.904586
	OG0004299	0.19029	11	-3392.52	12	-3392.39	0.1085	0.19397	5.81617	0.262652	1	0.608304	0.904586
	OG0005315	0.00808	11	-1364.62	12	-1364.49	0.0001	0.00847	8.24137	0.261948	1	0.608785	0.904586
	OG0003905	0.14454	11	-1095.72	12	-1095.59	0.08351	0.15018	3.68605	0.259326	1	0.610584	0.904755
	OG0004012	0.00652	11	-1362	12	-1361.87	0.0001	0.00745	4.5724	0.260502	1	0.609775	0.904755
	OG0004602	0.08295	11	-1085.33	12	-1085.2	0.15535	0.07859	5.72357	0.260078	1	0.610067	0.904755
	OG0005050	0.01205	11	-1604.03	12	-1603.9	0.0001	0.01289	7.30892	0.260396	1	0.609848	0.904755
	OG0005230	0.17088	11	-1376.92	12	-1376.79	0.24806	0.16412	4.02786	0.259366	1	0.610556	0.904755
	OG0005084	0.01476	11	-1283.78	12	-1283.65	0.0001	0.01545	5.46268	0.25642	1	0.61259	0.907228
	OG0004905	0.01255	11	-982.664	12	-982.536	0.0001	0.01431	2.20321	0.254994	1	0.61358	0.908194
	OG0003039	0.17796	11	-1298.9	12	-1298.77	0.10699	0.18805	2.42972	0.253266	1	0.614785	0.908428
	OG0003525	0.05358	11	-2595.14	12	-2595.01	0.09605	0.05177	3.40352	0.252842	1	0.615081	0.908428
	OG0003691	0.00505	11	-1716.27	12	-1716.14	0.0001	0.00575	6.59453	0.252046	1	0.615638	0.908428
	OG0003807	0.16452	11	-4577.7	12	-4577.58	0.1212	0.16759	6.02395	0.252724	1	0.615164	0.908428
	OG0004001	0.01189	11	-2204.84	12	-2204.71	0.0001	0.0127	6.73075	0.253876	1	0.614359	0.908428
	OG0005418	0.03157	11	-1335.33	12	-1335.2	0.05509	0.02904	5.14921	0.25186	1	0.615768	0.908428
	OG0003503	0.01078	11	-3900.68	12	-3900.55	0.0001	0.01126	8.93908	0.251236	1	0.616206	0.908574
	OG0003095	0.56878	11	-2941.44	12	-2941.32	0.703	0.55594	3.44555	0.248898	1	0.617852	0.90898
	OG0003351	0.19365	11	-1068.62	12	-1068.5	0.31123	0.18778	3.76935	0.249738	1	0.61726	0.90898
	OG0003686	0.34371	11	-3164.85	12	-3164.72	0.25939	0.35054	4.69875	0.249154	1	0.617671	0.90898
	OG0003907	0.03971	11	-4809.01	12	-4808.89	0.06037	0.0389	7.46491	0.248442	1	0.618174	0.90898
	OG0004194	0.27752	11	-1888.09	12	-1887.96	0.16487	0.29868	4.04985	0.250296	1	0.616867	0.90898
	OG0004043	0.2177	11	-2897.74	12	-2897.62	0.11623	0.22145	4.59559	0.2477	1	0.618699	0.909254
	OG0003956	0.22684	11	-769.241	12	-769.118	0.35204	0.21635	2.32183	0.246696	1	0.619411	0.909305
	OG0004777	0.12448	11	-3859.35	12	-3859.23	0.25712	0.12343	2.823	0.247022	1	0.61918	0.909305
	OG0002569	0.15233	11	-6227.88	12	-6227.76	0.12104	0.15546	NA	0.244056	1	0.621292	0.909449
	OG0003020	0.18271	11	-3072.1	12	-3071.98	0.13165	0.18645	3.42556	0.243606	1	0.621614	0.909449
	OG0003883	0.14161	11	-2965.98	12	-2965.86	0.09656	0.14408	2.16601	0.245998	1	0.619907	0.909449
	OG0003891	0.02994	11	-2224.17	12	-2224.04	0.0001	0.03051	5.1343	0.243234	1	0.62188	0.909449
	OG0004311	0.11979	11	-3572.3	12	-3572.18	0.07321	0.12352	NA	0.243608	1	0.621612	0.909449
	OG0004354	0.00444	11	-1243.51	12	-1243.38	0.0001	0.00504	3.19155	0.245454	1	0.620294	0.909449
	OG0005398	0.23397	11	-5667.2	12	-5667.08	0.28274	0.23002	3.30685	0.243864	1	0.621429	0.909449
	OG0004502	0.02811	11	-2671.58	12	-2671.46	0.0001	0.02864	7.65891	0.241734	1	0.622957	0.910145
	OG0004678	0.07657	11	-1806.51	12	-1806.39	0.11921	0.07422	3.18039	0.241626	1	0.623034	0.910145
	OG0002800	0.20221	11	-3237.72	12	-3237.6	0.15378	0.2076	5.166	0.229088	1	0.632201	0.910201
	OG0002847	0.08652	11	-1538.73	12	-1538.61	0.0003	0.08874	3.88827	0.23948	1	0.624582	0.910201
	OG0002898	0.03976	11	-1029.65	12	-1029.54	0.0001	0.04061	NA	0.228874	1	0.63236	0.910201
	OG0002902	0.157	11	-1914.78	12	-1914.66	0.21481	0.15128	3.41738	0.233254	1	0.629121	0.910201
	OG0002918	0.03335	11	-11538.2	12	-11538.1	0.02097	0.0338	8.75527	0.230756	1	0.630964	0.910201
	OG0002924	0.1167	11	-13292.6	12	-13292.5	0.10106	0.11806	4.24628	0.237146	1	0.626275	0.910201
	OG0003140	0.0221	11	-4652.55	12	-4652.43	0.0374	0.02125	5.96058	0.226972	1	0.633778	0.910201
	OG0003197	0.05773	11	-3436.86	12	-3436.75	0.1043	0.05632	3.03819	0.23759	1	0.625952	0.910201
	OG0003309	0.12943	11	-1746.05	12	-1745.93	0.0759	0.1327	2.82406	0.239344	1	0.62468	0.910201
	OG0003411	0.3208	11	-2630.96	12	-2630.84	0.24191	0.33037	3.64263	0.227978	1	0.633027	0.910201
	OG0003438	0.25944	11	-3069.63	12	-3069.51	0.18554	0.26429	4.95157	0.232598	1	0.629604	0.910201
	OG0003490	0.0061	11	-3305.58	12	-3305.46	0.0001	0.00688	4.54594	0.23579	1	0.627263	0.910201
	OG0003493	0.61034	11	-2374.67	12	-2374.56	0.49216	0.62606	4.91759	0.229724	1	0.631729	0.910201
	OG0003828	0.0209	11	-2143.37	12	-2143.25	0.0001	0.02122	4.84815	0.227078	1	0.633699	0.910201
	OG0003885	0.05909	11	-4731.95	12	-4731.84	0.03731	0.0607	6.59884	0.232944	1	0.629349	0.910201
	OG0003988	0.25038	11	-1396.74	12	-1396.62	259.563	0.24288	3.67252	0.23064	1	0.63105	0.910201
	OG0004030	0.0091	11	-2597.42	12	-2597.3	0.0001	0.00949	7.12509	0.238948	1	0.624967	0.910201
	OG0004036	0.32956	11	-3108.55	12	-3108.43	0.47213	0.32387	4.41645	0.226782	1	0.63392	0.910201
	OG0004317	0.14256	11	-2371.53	12	-2371.42	0.10679	0.14808	NA	0.231748	1	0.630231	0.910201
	OG0004465	0.36235	11	-3108.42	12	-3108.3	0.24323	0.36781	5.109	0.237078	1	0.626325	0.910201
	OG0004542	0.11921	11	-1332.85	12	-1332.74	0.18125	0.11239	3.43408	0.227916	1	0.633073	0.910201
	OG0004643	0.10287	11	-8573.04	12	-8572.93	0.13584	0.10146	7.22874	0.2304	1	0.631227	0.910201
	OG0004670	0.00422	11	-1651.53	12	-1651.41	0.0001	0.00476	5.44327	0.232522	1	0.62966	0.910201
	OG0004837	0.03265	11	-3917.69	12	-3917.57	0.05587	0.03101	2.99617	0.234906	1	0.62791	0.910201
	OG0004994	0.05775	11	-3392.97	12	-3392.86	0.10169	0.05646	4.52524	0.22734	1	0.633503	0.910201
	OG0004995	0.2494	11	-1953.36	12	-1953.24	0.35678	0.2428	8.18683	0.232648	1	0.629567	0.910201
	OG0005104	0.12311	11	-1583.82	12	-1583.7	0.17989	0.11851	6.67151	0.239038	1	0.624902	0.910201
	OG0005199	0.00835	11	-1790.2	12	-1790.09	0.0001	0.0094	9.20955	0.231532	1	0.63039	0.910201
	OG0005253	0.06238	11	-2180.81	12	-2180.7	0.03845	0.0641	5.18543	0.230648	1	0.631044	0.910201
	OG0005291	0.01893	11	-2154.54	12	-2154.42	0.0001	0.01924	3.66075	0.23569	1	0.627337	0.910201
	OG0005327	0.0451	11	-776.365	12	-776.25	0.0001	0.04655	4.04519	0.22995	1	0.631561	0.910201
	OG0005477	0.41877	11	-3291.68	12	-3291.57	0.29801	0.42606	4.53371	0.229298	1	0.632045	0.910201
	OG0003153	0.10813	11	-1267.24	12	-1267.13	0.04305	0.11127	4.53083	0.2239	1	0.636084	0.910387
	OG0004075	0.03348	11	-6187.63	12	-6187.52	0.0561	0.03135	7.98125	0.22521	1	0.635099	0.910387
	OG0004276	0.44551	11	-2310.89	12	-2310.78	0.33145	0.45532	6.90816	0.2248	1	0.635407	0.910387
	OG0005211	0.18159	11	-3526.44	12	-3526.33	0.11871	0.18445	3.94099	0.223954	1	0.636044	0.910387
	OG0005356	0.09164	11	-3689.48	12	-3689.37	0.16577	0.08969	4.14385	0.224128	1	0.635912	0.910387
	OG0005462	0.09512	11	-4670.98	12	-4670.86	0.12947	0.092	3.8179	0.22465	1	0.635519	0.910387
	OG0005233	0.01303	11	-3720.67	12	-3720.56	0.0001	0.01355	8.52632	0.222126	1	0.637425	0.91182
	OG0003607	0.01335	11	-5186.5	12	-5186.39	0.0222	0.01278	NA	0.220762	1	0.63846	0.912328
	OG0003779	0.11559	11	-8893.64	12	-8893.53	0.0683	0.11668	4.66792	0.221208	1	0.638121	0.912328
	OG0004621	0.11865	11	-4646.91	12	-4646.8	0.15201	0.11595	6.0246	0.218976	1	0.639821	0.913787
	OG0002522	0.18518	11	-3443.41	12	-3443.3	0.21957	0.18108	4.7375	0.21421	1	0.643487	0.914562
	OG0002621	0.09861	11	-3119.9	12	-3119.79	0.06938	0.10066	5.50931	0.215494	1	0.642495	0.914562
	OG0002663	0.14884	11	-943.547	12	-943.439	0.28449	0.14338	7.46564	0.214988	1	0.642886	0.914562
	OG0002753	0.09261	11	-1617.38	12	-1617.27	0.16306	0.08828	4.07226	0.213378	1	0.644133	0.914562
	OG0002960	0.09694	11	-3053.96	12	-3053.86	0.07184	0.0992	4.0079	0.212968	1	0.644451	0.914562
	OG0003032	0.12817	11	-2636.41	12	-2636.3	0.2262	0.12267	5.02902	0.213866	1	0.643754	0.914562
	OG0003189	0.0244	11	-3906.97	12	-3906.87	0.04065	0.02344	7.20988	0.213916	1	0.643715	0.914562
	OG0003861	0.29735	11	-2594.19	12	-2594.08	0.21726	0.30409	5.25276	0.215848	1	0.642222	0.914562
	OG0004177	0.0367	11	-2139.31	12	-2139.2	0.06111	0.0347	3.51656	0.216412	1	0.641787	0.914562
	OG0004335	0.13691	11	-3797.98	12	-3797.87	0.09368	0.1386	5.76249	0.213444	1	0.644081	0.914562
	OG0004932	0.06978	11	-4148.62	12	-4148.51	0.04377	0.07097	6.82398	0.214192	1	0.643501	0.914562
	OG0005425	0.05788	11	-3800.34	12	-3800.24	0.07917	0.05693	8.46739	0.214884	1	0.642966	0.914562
	OG0004676	0.18618	11	-1741.13	12	-1741.02	0.28255	0.18165	6.29601	0.211854	1	0.645318	0.914825
	OG0004861	0.14101	11	-4932.97	12	-4932.87	0.17192	0.13852	7.10793	0.211988	1	0.645214	0.914825
	OG0003981	0.18824	11	-1607.4	12	-1607.29	0.26495	0.18251	3.71124	0.211294	1	0.645755	0.914962
	OG0004052	0.10911	11	-2336.75	12	-2336.65	0.06804	0.11117	8.61076	0.208446	1	0.647988	0.917641
	OG0003381	0.02099	11	-3178.1	12	-3178	0.0413	0.01916	6.72274	0.20779	1	0.648505	0.917889
	OG0003274	0.25264	11	-1740.11	12	-1740.01	0.13308	0.25851	5.21669	0.207322	1	0.648875	0.917928
	OG0004315	0.00226	11	-5401.38	12	-5401.27	0.0001	0.00239	6.97547	0.20494	1	0.650763	0.920115
	OG0002551	0.1076	11	-3165.12	12	-3165.02	0.07982	0.11002	9.08626	0.203886	1	0.651602	0.920323
	OG0002914	0.37314	11	-1738.82	12	-1738.72	0.26067	0.38241	7.08895	0.20218	1	0.652967	0.920323
	OG0003934	0.17898	11	-1683.24	12	-1683.14	0.13077	0.18443	8.4157	0.2031	1	0.65223	0.920323
	OG0004139	0.29768	11	-3774.4	12	-3774.3	0.3573	0.29192	3.34046	0.202844	1	0.652435	0.920323
	OG0005118	0.00763	11	-3436.57	12	-3436.47	0.0001	0.00783	NA	0.202546	1	0.652674	0.920323
	OG0005476	0.19215	11	-2549.49	12	-2549.39	0.28109	0.1879	3.07579	0.203942	1	0.651558	0.920323
	OG0004319	0.16192	11	-1914.43	12	-1914.33	0.10249	0.16677	7.12614	0.201652	1	0.653391	0.920438
	OG0002928	1.01585	11	-4506.69	12	-4506.59	1.24007	0.99232	3.586	0.199518	1	0.65511	0.920927
	OG0004735	0.07462	11	-3674.56	12	-3674.46	0.10615	0.07149	8.90437	0.200648	1	0.654198	0.920927
	OG0005282	0.00708	11	-968.102	12	-968.002	0.0001	0.00785	8.81525	0.200178	1	0.654577	0.920927
	OG0005400	0.07752	11	-1791.96	12	-1791.86	0.11224	0.07492	8.13699	0.199674	1	0.654984	0.920927
	OG0004543	0.03704	11	-1852.4	12	-1852.31	0.06148	0.03551	9.989	0.198488	1	0.655944	0.921617
	OG0002832	0.05455	11	-3141.99	12	-3141.89	0.03482	0.05595	6.76693	0.19587	1	0.658075	0.922613
	OG0003890	0.00247	11	-3476.04	12	-3475.94	0.0001	0.00274	5.53239	0.195508	1	0.658371	0.922613
	OG0004966	0.16184	11	-2611.01	12	-2610.91	0.11732	0.16675	4.79899	0.195934	1	0.658023	0.922613
	OG0005373	0.20831	11	-1558.32	12	-1558.22	0.26255	0.19813	2.74359	0.196548	1	0.657522	0.922613
	OG0005411	0.32432	11	-1959.48	12	-1959.38	0.43639	0.31792	5.98639	0.196224	1	0.657786	0.922613
	OG0003003	0.51916	11	-3029.52	12	-3029.42	0.64845	0.5067	6.48158	0.19503	1	0.658763	0.92268
	OG0003647	0.02306	11	-2892.11	12	-2892.01	0.0001	0.02464	7.78999	0.194536	1	0.659168	0.922766
	OG0003598	0.06865	11	-1056.84	12	-1056.74	0.11485	0.06234	7.36042	0.193788	1	0.659782	0.923145
	OG0003373	0.12674	11	-3998.26	12	-3998.17	0.16061	0.12416	6.94853	0.192216	1	0.661079	0.924477
	OG0003308	0.23455	11	-6371.09	12	-6371	0.17763	0.23694	5.53759	0.19076	1	0.662285	0.924719
	OG0003722	0.14528	11	-6211.98	12	-6211.89	0.11743	0.14854	4.84256	0.191074	1	0.662024	0.924719
	OG0004172	0.11878	11	-2274.56	12	-2274.47	0.07368	0.12095	6.07661	0.19103	1	0.662061	0.924719
	OG0002869	0.02388	11	-2371.75	12	-2371.66	0.04076	0.02305	7.55897	0.188618	1	0.664069	0.924806
	OG0002935	0.18036	11	-2546.86	12	-2546.76	0.13348	0.18351	5.68998	0.189956	1	0.662953	0.924806
	OG0003193	0.00263	11	-1572.37	12	-1572.28	0.0001	0.0029	8.28336	0.189104	1	0.663663	0.924806
	OG0004184	0.26779	11	-1063.48	12	-1063.39	0.21508	0.28396	3.0752	0.188788	1	0.663927	0.924806
	OG0005159	0.00904	11	-598.482	12	-598.387	0.0001	0.00998	6.92168	0.188676	1	0.664021	0.924806
	OG0002604	0.16828	11	-3136.93	12	-3136.84	0.12567	0.17172	NA	0.18736	1	0.665123	0.925288
	OG0002783	0.27559	11	-1771.25	12	-1771.16	0.21487	0.2864	5.2235	0.186562	1	0.665794	0.925288
	OG0003803	0.18424	11	-1645.52	12	-1645.43	0.28085	0.17915	2.51681	0.18687	1	0.665535	0.925288
	OG0004989	0.09737	11	-2838.88	12	-2838.79	0.06175	0.09934	4.24063	0.187026	1	0.665403	0.925288
	OG0004859	0.04403	11	-4640.42	12	-4640.33	0.07	0.04175	6.1708	0.184096	1	0.667877	0.927702
	OG0003812	0.00529	11	-872.435	12	-872.344	0.0001	0.00582	7.39986	0.182458	1	0.669269	0.928676
	OG0005244	0.01529	11	-2957.9	12	-2957.81	0.02423	0.0146	9.26613	0.182514	1	0.669222	0.928676
	OG0004506	0.06469	11	-679.222	12	-679.131	0.1249	0.05741	NA	0.181878	1	0.669764	0.928883
	OG0002707	0.12664	11	-6257.64	12	-6257.55	0.15182	0.12491	5.45198	0.176878	1	0.67407	0.92926
	OG0002717	0.10142	11	-8243.79	12	-8243.71	0.12415	0.09947	4.32785	0.176962	1	0.673997	0.92926
	OG0002890	0.28027	11	-5258.5	12	-5258.41	0.23982	0.28606	3.27217	0.179294	1	0.671981	0.92926
	OG0003154	0.08744	11	-5551.8	12	-5551.71	0.11426	0.08499	3.87994	0.175898	1	0.674922	0.92926
	OG0003195	0.1786	11	-3066.9	12	-3066.81	0.15666	0.18379	5.06491	0.178214	1	0.672913	0.92926
	OG0003363	0.11956	11	-5405.29	12	-5405.2	0.09531	0.12197	3.54541	0.175454	1	0.675309	0.92926
	OG0003396	0.51445	11	-1627.78	12	-1627.69	0.33708	0.52689	9.50915	0.180156	1	0.671239	0.92926
	OG0003745	0.209	11	-4124.15	12	-4124.06	0.12952	0.21085	5.3617	0.176878	1	0.67407	0.92926
	OG0003814	0.01148	11	-1282.73	12	-1282.64	0.0001	0.01202	3.12707	0.174748	1	0.675926	0.92926
	OG0003903	0.057	11	-3066.49	12	-3066.4	0.03759	0.05822	6.51345	0.175902	1	0.674919	0.92926
	OG0003940	0.55799	11	-4038.43	12	-4038.34	0.64854	0.54899	3.18815	0.174396	1	0.676234	0.92926
	OG0004200	0.15588	11	-1162	12	-1161.91	0.10152	0.16291	8.83018	0.175836	1	0.674976	0.92926
	OG0004254	0.02958	11	-849.634	12	-849.545	0.0001	0.03054	3.35667	0.179054	1	0.672187	0.92926
	OG0004713	0.01255	11	-4646.13	12	-4646.04	0.0001	0.01294	7.91565	0.179382	1	0.671905	0.92926
	OG0004887	0.07558	11	-7059.21	12	-7059.12	0.0954	0.07407	3.57878	0.176692	1	0.674232	0.92926
	OG0004909	0.32648	11	-1319.96	12	-1319.87	0.24394	0.33808	5.89239	0.179884	1	0.671473	0.92926
	OG0005068	0.21453	11	-5596.52	12	-5596.43	0.16612	0.21768	4.03703	0.17436	1	0.676266	0.92926
	OG0005318	0.34711	11	-2792.65	12	-2792.57	0.48165	0.34192	4.04945	0.17586	1	0.674956	0.92926
	OG0004088	0.20946	11	-4332.76	12	-4332.68	0.16403	0.21226	5.60646	0.173826	1	0.676734	0.929419
	OG0004608	0.09487	11	-7919.91	12	-7919.82	0.11258	0.09343	6.28187	0.173438	1	0.677074	0.929419
	OG0003069	0.00418	11	-2779.61	12	-2779.53	0.0001	0.00457	5.59174	0.17234	1	0.67804	0.930042
	OG0003954	0.48651	11	-1692.88	12	-1692.8	0.34714	0.50582	5.21971	0.172136	1	0.67822	0.930042
	OG0002652	0.03296	11	-1325.35	12	-1325.27	0.0001	0.03444	6.00288	0.166366	1	0.683362	0.93012
	OG0002829	0.02107	11	-642.616	12	-642.531	0.0001	0.02205	4.79824	0.16894	1	0.681056	0.93012
	OG0003007	0.29027	11	-1980.94	12	-1980.85	0.41626	0.28505	5.51369	0.166242	1	0.683473	0.93012
	OG0003045	0.16655	11	-4684.66	12	-4684.58	0.20054	0.1633	6.94372	0.168586	1	0.681372	0.93012
	OG0003076	0.04867	11	-3853.05	12	-3852.97	0.03265	0.04979	8.31802	0.167504	1	0.68234	0.93012
	OG0003091	0.23874	11	-6674.06	12	-6673.98	0.29555	0.23529	3.65566	0.169526	1	0.680533	0.93012
	OG0003270	0.14097	11	-4822.38	12	-4822.3	0.10309	0.14281	7.41111	0.167674	1	0.682187	0.93012
	OG0003874	0.03794	11	-1564.78	12	-1564.69	0.06016	0.0362	5.25021	0.16885	1	0.681136	0.93012
	OG0004065	0.18206	11	-1402.74	12	-1402.65	0.12154	0.18595	4.51755	0.168804	1	0.681177	0.93012
	OG0004188	0.14358	11	-2969.81	12	-2969.72	0.11001	0.14593	5.86402	0.167712	1	0.682153	0.93012
	OG0004275	0.03013	11	-3626.27	12	-3626.19	0.0001	0.03104	2.85097	0.169782	1	0.680306	0.93012
	OG0004648	0.02444	11	-1099.13	12	-1099.05	0.0001	0.02517	7.02808	0.167384	1	0.682447	0.93012
	OG0004871	0.20815	11	-5081.93	12	-5081.85	0.25244	0.20431	5.74071	0.170216	1	0.67992	0.93012
	OG0005480	0.2921	11	-7850.27	12	-7850.19	0.25518	0.29679	4.79655	0.170252	1	0.679888	0.93012
	OG0005534	0.02194	11	-5146.58	12	-5146.49	0.03425	0.02148	4.44077	0.167006	1	0.682786	0.93012
	OG0003520	0.05616	11	-2323.38	12	-2323.29	0.04088	0.05785	5.31039	0.16562	1	0.684034	0.930411
	OG0002598	0.31957	11	-3255.77	12	-3255.69	0.25945	0.32531	8.67984	0.160596	1	0.688608	0.930974
	OG0002610	0.0404	11	-1302.46	12	-1302.37	0.0001	0.04142	3.78936	0.16126	1	0.687999	0.930974
	OG0002631	0.02627	11	-2235.56	12	-2235.48	0.0405	0.02499	5.93602	0.163554	1	0.685905	0.930974
	OG0002700	0.04702	11	-5620.82	12	-5620.74	0.03077	0.04774	2.80436	0.160682	1	0.688529	0.930974
	OG0002889	0.22997	11	-3790.25	12	-3790.17	0.16572	0.23297	2.58337	0.163282	1	0.686153	0.930974
	OG0003341	0.04513	11	-3337.59	12	-3337.51	0.03037	0.04624	6.70003	0.160686	1	0.688526	0.930974
	OG0003409	0.00987	11	-2053.77	12	-2053.69	0.0001	0.01072	4.98307	0.16066	1	0.68855	0.930974
	OG0003655	0.04981	11	-1249.79	12	-1249.71	0.07946	0.04836	2.98888	0.164356	1	0.685177	0.930974
	OG0004287	0.01862	11	-1159.64	12	-1159.56	0.0001	0.01944	5.75601	0.16128	1	0.687981	0.930974
	OG0004493	0.20755	11	-3009.93	12	-3009.85	0.16986	0.21202	7.50999	0.163012	1	0.686398	0.930974
	OG0004563	0.00158	11	-5787.1	12	-5787.02	0.0001	0.00165	3.86342	0.161928	1	0.687388	0.930974
[truncated: 700 more rows]

[truncated: 23 more sheets: ST10, ST11, ST12, ST13, ST14, ST15, ST16, ST17, ST18, ST19, ST20, ST21, ST22, ST23, ST24, ST25, ST26, ST27, ST28, ST29 …]
